# Supplementary material for: Myogenic regulatory transcription factors regulate growth in rhabdomyosarcoma
Source: eLife. 2017 Jan 12;6:e19214. doi: 10.7554/eLife.19214 (PMC5231408; doi:10.7554/eLife.19214)
Supplement: Supplementary file 1. — DOI: http://dx.doi.org/10.7554/eLife.19214.021 [file elife-19214-supp1.xlsx]

## Sheet: Sheet1
Supplementary file 1. Primers and shRNAs used in this work.
Primer Name	Sequence (5’-3’)
hKRAS-QRT-F	TTGATGGAGAAACCTGTCTCTTGG
hKRAS-QRT-R	CAAATACACAAAGAAAGCCCTCCC
zmyf5-QRT-3UTR-F	CCAGACAGTCCAAACAACAGACC
zmyf5-QRT-3UTR-R	TGAGCAAGCAGTGTGAGTAAGCG
zmyf5-QRT-CDS2-F	TGGGAATAGCTACAACTTTGACG
zmyf5-QRT-CDS3-R	GTCTGTTGTTTGGACTGTCTGG
z-ccnd2a-QRT-1-F	CAGCAAAGCATTTGATGACC
z-ccnd2a-QRT-1-R	GACTAGCAAGCACTTTTTGTTGG
z-ccnd2a-QRT-2-F	ATTTCAACTTTGCCATGTACCC
z-ccnd2a-QRT-2-R	TCATCAACACTCTCTCAATCTGC
z-ccnd2a-QRT-3-F	ATTTCAACTTTGCCATGTACCC
z-ccnd2a-QRT-3-R	TCATCAACACTCTCTCAATCTGC
zmyog-QRT-F	GTGGACAGCATAACGGGAACAG
zmyog-QRT-R	TCTGAAGGTAACGGTGAGTCGG
zcdh15-QRT-F	TGACATCCGAGACAACGTCTTTC
zcdh15-QRT-R	CACTGGGGCTCCTCAGAAAATC
zmylpfa-F	ACCGCAGAGGAGATGAAGAA
zmylpfa-R	TCCGTGTGTGATGACGTAGC
zdesmin-QRT-F	CGAGATTGACTCTCTCAAGGGCAC
zdesmin-QRT-R	GGGCGATAGTGTCCTGATAACCAC
zc-met-QRT-F	GTCATCCAGGTGGTGGTTTC
zc-met-QRT-R	CGTTGTGATGCTGTGGAGAC
z18s-QRT-1-F	TCGCTAGTTGGCATCGTTTATG
z18s-QRT-1-R	CGGAGGTTCGAAGACGATCA
hMYF5-QRT-F	GTGGAGATCCTCAGGAATGC
hMYF5-QRT-1	TGTCAAAAGTACTGCTCTTTCTGG
hMYOD1-QRT-F	CGCGACGTAGACCTGACGGC
hMYOD1-QRT-R	GTGGTCTTGCGCTTGCACGC
hMYOG-QRT-F	CCTGCCGTGGGCGTGTAAGG
hMYOG-QRT-R	GGACTGCAGGAGGCGCTGTG
hCDH15-QRT-F	GGAGGACCAGGACGCCTACGA
hCDH15-QRT-R	AGGCTGTCCGGCCTCTGTGT
hCCND2-QRT-3F	TTTGCCATGTACCCACCGTC
hCCND2-QRT-3R	AGGGCATCACAAGTGAGCG
hGAPDH-QRT-F	GGTGGTCTCCTCTGACTTCAAC
hGAPDH-QRT-R	GTTGCTGTAGCCAAATTCGTTG
sh-RNA	Target Sequence (5’-3’)
pLKO.1-sh-hMYF5 #1	GCCACTTTATAAGAAAGTGTA
pLKO.1-sh-hMYF5 #2	GTCCTGATGTATCAAATGTAT
pLKO.1-sh-hMYF5 #3	CCCACCTCCAACTGCTCTGAT
sh-RNA	Target Sequence (5’-3’)
pLKO.1-sh-hMYOD1 #1	CCTGTAAATAAGAGTTGCTTT
pLKO.1-sh-hMYOD1 #2	ACTTCTATGACGACCCGTGTT
