# Supplementary material for: Myogenic regulatory transcription factors regulate growth in rhabdomyosarcoma
Source: eLife. 2017 Jan 12;6:e19214. doi: 10.7554/eLife.19214 (PMC5231408; doi:10.7554/eLife.19214)
Supplement: Supplementary file 2. — DOI: http://dx.doi.org/10.7554/eLife.19214.022 [file elife-19214-supp2.xlsx]

## Sheet: GREAT_MYF5_MYOD_20160422-public
Supplementary file 2. GREAT analysis identifies commonly bound genomic sites between MYF5 and MYOD in human Rh18 and RD cells.
GREAT version 3.0.0. Species assembly hg19. Association rule: Basal+extension: 5000 bp upstream, 1000 bp downstream, 1000000 bp max extension, curated regulatory domains included.
Gene ID	Sites		Gene ID	Sites
A1CF	(-107883)		MED6	(-188479), (-40589)
A3GALT2	(-21400)		MED9	(-125291), (-124775), (-91279), (-72925)
A4GALT	(-96094)		MEDAG	(-162342), (-76102), (-39283)
A4GNT	(+7494)		MEF2A	(-385242), (-90610), (-53509), (-18932), (+152988)
AAAS	(+91)		MEF2C	(-368421)
AAGAB	(+75931), (+106129), (+128987)		MEF2D	(+11564)
AAK1	(+129158)		MEGF10	(+79120)
AARD	(+124761)		MEGF11	(+157552)
AASDH	(+93)		MEIS1	(-234)
AASDHPPT	(+405608), (+544254)		MEIS2	(+195832), (+631016), (+671516)
AATF	(+119553)		MEP1A	(+55851)
AATK	(+71173)		MEPCE	(-317)
ABAT	(+5236), (+38758)		MEST	(-2698)
ABCA4	(-5330), (+80906)		MET	(-89872), (+61965), (+109986)
ABCB5	(-100686)		METRNL	(+29309), (+72062)
ABCC1	(+72529), (+146936)		METTL11B	(+17008)
ABCC3	(-30077), (+4462)		METTL14	(-118983)
ABCC4	(+30045), (+45144)		METTL15	(+473175)
ABCC6	(+126951), (+201358)		METTL16	(-56)
ABCD2	(-104303)		METTL17	(+89)
ABCE1	(-62969)		METTL18	(+136)
ABCF2	(-359), (-67)		METTL21D	(+116020)
ABCG1	(-106671), (-39621)		METTL2A	(+15)
ABHD10	(-118636), (-54522)		METTL2B	(+27)
ABHD12	(-150), (+96036)		METTL7B	(+22801)
ABHD12B	(+48901)		METTL9	(-87870)
ABHD16B	(-3031), (-2328)		MEX3B	(-101100), (-83850), (+5149), (+23950), (+131332), (+293421)
ABHD17C	(-214164)		MEX3C	(-266490), (-78920), (-787), (+43112)
ABHD2	(-145)		MFAP1	(-186664)
ABHD4	(+9271)		MFAP3	(+124053)
ABHD5	(+263067)		MFAP4	(-353), (+2436), (+2965)
ABHD8	(-2045)		MFNG	(-26266), (-25844), (+21989)
ABLIM1	(+24778)		MFSD1	(-33253)
ABR	(+140377), (+149445), (+178940)		MFSD4	(-49296)
ABRA	(-87644)		MFSD6	(-48284)
ABT1	(-42827), (-28105), (-25014), (-136)		MGAT1	(-538), (+23809)
ABTB1	(+15611), (+77621), (+78466), (+95516), (+103059)		MGAT2	(-244)
ABTB2	(+12299)		MGAT4A	(-178620)
ACAA2	(-32145), (-30293), (+46304), (+165515)		MGAT5	(-445064), (-282222), (-271744), (-1565), (+40776), (+252816), (+407391)
ACACB	(+15127)		MGAT5B	(-145)
ACAD9	(-294)		MGLL	(+46859), (+54402), (+71452), (+72297), (+134307)
ACAN	(-9213)		MGME1	(-31792), (-29759), (-173)
ACAP3	(+8912)		MGMT	(-940210), (-926179), (-898115), (-445332), (-26695), (+28794), (+321286), (+323727), (+491193)
ACAT2	(-33472), (-33259)		MGRN1	(-102462), (-31547), (-431)
ACBD3	(+57840)		MIA3	(+26205)
ACBD5	(-1508)		MICAL1	(+1611)
ACBD6	(+231497)		MICAL2	(-43442), (+13018), (+69223), (+72787)
ACBD7	(+19737)		MICAL3	(+54207), (+120776)
ACCSL	(-127203)		MICALCL	(-163291), (-107086), (-103522), (+32663)
ACIN1	(-44)		MID1IP1	(+88106), (+774731), (+801661), (+923284), (+926560), (+956056)
ACKR3	(+41543), (+173583), (+302129), (+303566)		MIF	(+11062), (+19685)
ACN9	(+840)		MIOS	(+73481), (+74065)
ACOT11	(-460)		MIPEP	(+89349), (+98350), (+98717), (+187508), (+232586)
ACOT7	(+55357)		MIR3654	(-267), (-4)
ACOX1	(-259)		MIS12	(-275), (+40109)
ACOX3	(+12339), (+46338), (+48520)		MIS18A	(+383605), (+398951)
ACOXL	(+105069)		MITD1	(-13)
ACP2	(+35)		MIXL1	(+405)
ACPL2	(-147294)		MKI67	(-895467), (-442684), (-414620), (-400589), (-211712), (+61535), (+190908)
ACPT	(+14151)		MKKS	(-3333), (-2712), (+98730), (+102389)
ACSBG1	(+27801), (+29514)		MKL1	(-15307)
ACSL3	(-107465), (-29370)		MKL2	(+161134), (+206831), (+230354), (+231580), (+362505)
ACSL4	(-94131)		MKLN1	(-414379), (-78623)
ACTA1	(-733), (+23152), (+25167)		MKRN1	(-160193), (-147054), (-62168), (+65139)
ACTB	(-28220), (+16817)		MKRN3	(+250)
ACTBL2	(-652963), (-376302), (-359072), (-352615)		MLF2	(+107)
ACTC1	(-3437), (+159)		MLIP	(-7901)
ACTG1	(+76357), (+85633)		MLN	(-82907)
ACTN1	(+171869)		MLPH	(+1279), (+72133)
ACTN2	(+29859), (+38214)		MLXIP	(-54802)
ACTR10	(-28885)		MLYCD	(-84651)
ACTR1B	(-29612)		MMAA	(+98149), (+113019)
ACTR2	(+92811)		MMADHC	(-555874), (-154138), (-61315), (-23973)
ACTR3B	(+139969)		MMD	(+27584)
ACTR3C	(+437912)		MME	(-8585)
ACTRT2	(-36073)		MMEL1	(-337544)
ACTRT3	(-2345)		MMP14	(+12226)
ACVR1	(+35778), (+37183)		MMP2	(-72153), (+21209), (+21884)
ACVR1C	(-210328), (-208923)		MMS19	(-44716), (-43641), (-19939)
ACVR2A	(-842124), (-645790), (-611991), (-401429), (-393546), (-332899), (-212102), (-209533), (-43975)		MN1	(-75456), (+131978), (+185264), (+224225), (+240100), (+296922), (+326238), (+363154), (+365521), (+384948), (+559506), (+562244), (+588612), (+651504), (+690346), (+690848), (+908753)
ADA	(-51199), (+5323)		MNAT1	(-10), (+127782), (+196637)
ADAM10	(+238679), (+290253)		MNF1	(+17186), (+17842)
ADAM11	(+35739)		MOCS1	(-416774), (+39547), (+46852), (+108801)
ADAM12	(-9791), (+1208), (+15075), (+37833), (+135004), (+145364), (+160507), (+239995), (+325718), (+475054)		MOCS3	(-358)
ADAM19	(-36337), (-35896), (+17498), (+59568), (+68155)		MOGAT1	(+81682), (+159777)
ADAM28	(-379066), (-363539), (-314623), (-213011)		MON2	(+135760)
ADAM30	(-162997), (-118767)		MORC2	(+190439)
ADAM7	(+208817)		MORF4L1	(-12232)
ADAMTS1	(-109421), (+1796), (+112443), (+125506)		MOXD1	(+67107), (+269645)
ADAMTS14	(-19354), (-7903), (+43746)		MPC1	(-368416), (-244750), (-196339), (-181335), (-174207), (-108270)
ADAMTS15	(-6009), (+29480)		MPDU1	(+307)
ADAMTS16	(+16582)		MPDZ	(-817824), (-531203), (-499371), (+503076), (+504522)
ADAMTS17	(+310969), (+355094), (+365131)		MPEG1	(+25181)
ADAMTS20	(+845830), (+963773)		MPHOSPH10	(-186)
ADAMTS4	(-55)		MPLKIP	(-64)
ADAMTS5	(-604151), (-166002), (+11683)		MPND	(+31826), (+36056), (+48516)
ADAMTS7	(-49151), (+56351)		MPP4	(+2273)
ADAMTS8	(-13972), (+25586), (+45097)		MPP6	(-206406), (-194082), (-69789)
ADAMTSL1	(-68543)		MPRIP	(-13949)
ADAMTSL3	(+215483), (+250202)		MPV17L	(+114585)
ADAMTSL4	(-14447), (+13243), (+18441)		MPZ	(-4248)
ADAR	(-248047), (-229683), (-195400)		MPZL1	(-58695), (-7212), (-6425), (+70212)
ADARB1	(+68150), (+86616), (+206955)		MR1	(+61048), (+61900), (+62392), (+63368), (+78642)
ADARB2	(-374658)		MRAP2	(+18604)
ADAT2	(-43), (+273853)		MRAS	(+70996)
ADC	(-20250), (+15448), (+18418), (+46087), (+95501)		MRC2	(+151763)
ADCK3	(-24779)		MREG	(+152469)
ADCY10	(+121941)		MRGBP	(-55815)
ADCY2	(-629362)		MRM1	(+288020)
ADCY7	(-7026)		MRPL13	(+139), (+47789), (+202335)
ADCY8	(+137711), (+497696), (+500522), (+503758)		MRPL23	(+6747), (+20777), (+21780), (+33043), (+35931), (+40957), (+92314)
ADCY9	(-117478), (+62617), (+166669)		MRPL24	(-5827), (-3)
ADCYAP1R1	(-35779)		MRPL27	(+40)
ADGB	(+217058)		MRPL30	(-8)
ADH7	(-101356)		MRPL32	(-88)
ADHFE1	(+47749)		MRPL33	(-69879), (-67896), (-65407), (+69), (+28086), (+101576)
ADIPOR1	(-6523), (-3349)		MRPL34	(-150)
ADIPOR2	(+100287), (+113736)		MRPL35	(+80893), (+102544)
ADIRF	(+1352)		MRPL36	(+6574)
ADK	(+57104)		MRPL4	(+152)
ADM	(+3054)		MRPL40	(+16274)
ADNP	(-318)		MRPL45	(-10209)
ADO	(-474)		MRPL46	(-336)
ADORA1	(-35079), (-10773), (+46132)		MRPL47	(+80)
ADORA2B	(-23965)		MRPL51	(+45), (+433)
ADPRHL1	(+42976)		MRPL52	(-8920)
ADRA1A	(+223521)		MRPL53	(-9856), (+621)
ADRA1D	(-384749), (+23153)		MRPL9	(-59)
ADRA2A	(+99031), (+220775)		MRPS11	(+302)
ADRA2B	(+44155)		MRPS18A	(-7831)
ADRB2	(+150540), (+175733)		MRPS22	(+114853)
ADRBK1	(+11233)		MRPS23	(-49056), (-32086), (-25466), (+38693)
ADRBK2	(+136310)		MRPS27	(+12059)
ADRM1	(+53210)		MRPS28	(+77156), (+77596), (+87118), (+202734), (+210034), (+211608), (+229530)
ADSL	(+115)		MRPS31	(-51), (+89351)
ADSS	(+57122), (+178109), (+220457), (+237778), (+288210), (+296854), (+347663), (+349437), (+349875), (+351231)		MRPS33	(-170)
ADTRP	(-72794), (+125534), (+128327), (+163554), (+168950)		MRPS6	(-53287)
AEBP1	(-6831)		MSC	(-136801), (-113489), (-1280), (+11414), (+359601)
AEBP2	(+11707), (+825267)		MSGN1	(-22946), (-16149), (-2670)
AFAP1	(+47587), (+127766)		MSI2	(+31706), (+135148), (+186850), (+262337), (+289483), (+297865), (+381926), (+406241)
AFAP1L1	(+66085)		MSRA	(-58388), (+7875), (+311043), (+344375)
AFAP1L2	(-229035), (+37135)		MSRB2	(-42305)
AFF1	(+103978)		MSRB3	(+353689)
AFF2	(+458478)		MSTN	(-75026), (+262979)
AFF3	(-170012), (-137000), (-92378), (+94092), (+216813)		MSX2	(-300838), (-176464), (+113702), (+510893)
AFG3L2	(+49194)		MT1X	(+32924)
AGAP1	(-512515), (-488062), (-481932), (-323074), (+13361), (+145519), (+148464)		MTA3	(+186013)
AGAP2	(+2636)		MTAP	(+109)
AGAP3	(-698), (+45161)		MTBP	(-179), (+130034), (+144689), (+209146)
AGAP5	(-32729)		MTCH2	(-24601)
AGBL1	(-255456), (+41991), (+482884)		MTDH	(-209903)
AGBL2	(+48136)		MTERF	(+101)
AGBL3	(-160227)		MTF2	(-144)
AGBL5	(-917), (-354)		MTFP1	(-1508)
AGO2	(-11174), (-10437)		MTG2	(-107), (+18511)
AGO3	(-741)		MTIF2	(+75)
AGPAT4	(-233518), (-144032), (-139381), (+134242), (+235149)		MTIF3	(+476)
AGPAT5	(-122945), (+25039), (+65775)		MTMR12	(-106947), (-12213)
AGPS	(+37425), (+38047), (+74320)		MTMR2	(-383296)
AGTPBP1	(+363812)		MTMR4	(-557)
AGXT2	(+12598)		MTMR9	(-36)
AHDC1	(+58559), (+82761)		MTNR1B	(+35701)
AHI1	(+22213)		MTPN	(-550722), (-85896), (+66015), (+99251)
AHNAK	(-8159), (-7732)		MTR	(-78943), (-70588)
AHRR	(-5408), (+91544)		MTRNR2L8	(+52379)
AIDA	(+68233)		MTSS1	(+89833), (+90734)
AIG1	(+115944)		MTSS1L	(-93068), (-49802), (-14796), (-9685), (-4532), (-1296), (+27909)
AIPL1	(+272092), (+359944)		MTUS1	(+138839)
AJAP1	(+855071)		MTUS2	(+472819), (+482964)
AK2	(-23871)		MTX2	(+222011), (+316665)
AK5	(+232601)		MUC20	(-3808)
AK9	(+187453)		MUC4	(-73244)
AKAP1	(-261)		MUC6	(+23113)
AKAP2	(+63368), (+321199)		MUC8	(+43788), (+93286), (+98000)
AKAP4	(+223175), (+240779)		MURC	(+22869)
AKAP6	(-127177), (-125975), (+143410)		MUSK	(-17)
AKAP7	(+245594)		MXRA5	(-230685), (-155355)
AKAP9	(+771)		MXRA7	(+27632), (+28867), (+39355)
AKIP1	(+6518)		MXRA8	(-13677)
AKIRIN2	(-177517)		MYB	(+294217)
AKR1B1	(-14832), (+6462), (+8626)		MYBL1	(+133014)
AKR1B10	(-53618)		MYBL2	(-9611), (+54836)
AKR1B15	(-1436)		MYBPC1	(-42496)
AKR1E2	(-298517), (-162956)		MYBPC2	(-61)
AKT1	(-3693), (-254)		MYBPH	(-107), (+2616)
AKT2	(-56438), (+1561)		MYC	(-228403), (-416), (+74417), (+162926), (+202276)
AKT3	(-67467)		MYCBP2	(-2790)
ALAS1	(+19003)		MYCL	(+4981)
ALCAM	(+236807), (+247550)		MYCN	(-209877), (-205205), (-54168), (-50615), (+3002), (+78724), (+98272), (+316689), (+357771)
ALDH1A2	(+335334)		MYF6	(-155280)
ALDH1A3	(-115513)		MYH11	(+44926)
ALDH1B1	(+21999)		MYH13	(-11242)
ALDH3A1	(+17236)		MYH14	(+31037)
ALDH3B2	(-281823)		MYH2	(-75204)
ALDH4A1	(-47252)		MYH3	(-17642), (-742), (+32148)
ALDH8A1	(+398680), (+597863)		MYH7	(-3068)
ALDOA	(+7927)		MYH8	(+37578)
ALG10	(+184)		MYH9	(-80183), (-74182), (-51973), (-44884), (-32373), (+29978), (+59135)
ALG5	(-1363)		MYL1	(-106891)
ALK	(+173363), (+392448), (+584451), (+597336)		MYL10	(+609), (+4724), (+142525), (+242310), (+250227)
ALKBH3	(-105), (+39939)		MYL12A	(+242)
ALLC	(+1375)		MYL12B	(+140957)
ALOX5	(+140218)		MYL4	(-159)
ALOX5AP	(-44823), (-4708), (+8341), (+94581), (+131400)		MYL5	(-69)
ALOXE3	(-1320), (-75)		MYL6	(+1450), (+7476)
ALPK2	(+373754), (+510948)		MYLK	(+125984), (+126815), (+206126)
ALPK3	(-6444)		MYLK2	(-6789), (+51), (+17027)
ALPL	(+44361), (+58277)		MYLPF	(-2580)
ALPP	(-364378), (-173789), (-62816)		MYNN	(-591)
ALX4	(+63241), (+74140)		MYO10	(-256119), (-207298), (+55506), (+128993)
AMBP	(+18809), (+89229), (+104232)		MYO18A	(+658), (+30713), (+36369)
AMD1	(-92)		MYO18B	(-40994), (+3707), (+5282), (+200644), (+228512)
AMIGO1	(-20881)		MYO1D	(+351827), (+359120)
AMIGO2	(-512206), (-8545)		MYO1G	(-7589), (+83930)
AMOTL1	(+8318)		MYO1H	(+115433)
AMPD3	(-142543), (+6116)		MYO3B	(+331812), (+517285)
AMZ1	(+80431)		MYO5A	(+188746)
ANAPC1	(+178732), (+388825), (+715916)		MYO5B	(+348988), (+350840)
ANAPC15	(-141)		MYO5C	(-44506)
ANAPC4	(+123792)		MYO7A	(+46495), (+47965)
ANAPC5	(-101)		MYO7B	(+102071)
ANG	(-2473), (-1824), (-1520), (-719), (-111)		MYOD1	(-67766), (-65764), (-33190), (-31503), (-19873)
ANGPT1	(+640121)		MYOF	(-7187), (+23229)
ANGPT2	(-22003), (+99159)		MYOG	(-30256), (-5950), (-3891), (-176), (+27998)
ANGPT4	(+67865)		MYOM1	(+40492)
ANGPTL2	(-11212)		MYOM2	(-147561), (+18196), (+28906), (+82187), (+223216)
ANGPTL6	(+75027)		MYOM3	(+9796)
ANK1	(-36679), (+183741), (+231432)		MYOT	(-22128)
ANKDD1A	(-47626)		MYOZ1	(-9429)
ANKDD1B	(+57591)		MYOZ2	(-167508), (-124362)
ANKK1	(-421843), (-281074), (-100498)		MYOZ3	(-41997), (-23173)
ANKMY1	(+97878)		MYPN	(-2380), (+12893), (+45113)
ANKRD1	(-101366), (-10003), (-9415), (-8148), (-95)		MYRF	(-19103)
ANKRD11	(+260076)		MYRFL	(-110731), (-34270), (-31669), (-25792), (+36677), (+70225), (+73735)
ANKRD13A	(-1149)		MYSM1	(+107397)
ANKRD13B	(-1501)		MYT1	(+58151), (+59358), (+60044)
ANKRD13D	(-11648)		MZB1	(-6106)
ANKRD2	(-53782), (-30080), (-29005), (-1341)		MZF1	(-2147), (+264)
ANKRD28	(-283082)		MZT2A	(-855182), (-815578), (-176604)
ANKRD30A	(-366251)		N4BP1	(-220951), (+78830)
ANKRD40	(+68605)		N4BP3	(-93890), (+7703), (+8261), (+30709)
ANKS1A	(+102128), (+159466)		N6AMT1	(+368095), (+746843), (+815735)
ANLN	(+171), (+558), (+245127), (+255392)		N6AMT2	(-51638), (-40754)
ANO2	(-147108), (+379034), (+465638)		NAA11	(+52049)
ANO8	(-2491), (-2014)		NAA20	(-42902), (-41910), (-39988), (-39441), (-22991)
ANP32A	(+162557), (+168582)		NAA40	(+22880)
ANP32E	(+77063)		NAA60	(+47502)
ANTXR1	(+131030), (+132218), (+164285), (+240901)		NAALADL2	(-528736), (-516869)
ANXA11	(-47203)		NAB1	(-41974), (+210399)
ANXA2	(+4780), (+6700)		NAB2	(-729), (-279)
ANXA5	(-14724)		NABP1	(-767)
ANXA6	(-25765), (+1697), (+62220), (+64983)		NACA	(+69)
AOAH	(-592020), (-587132), (-565007), (-424634), (+79346), (+89611)		NACC2	(+57789)
AP1M1	(-316), (+118418)		NAGK	(+303)
AP1S1	(-15790)		NAGLU	(-17450), (-17096), (-16161), (-15942), (+777)
AP2A2	(+87712)		NAGS	(+10444)
AP2S1	(+54708)		NAMPT	(+145281)
AP3B1	(+298462)		NAMPTL	(-235372), (+338943), (+589470)
AP3B2	(-40504)		NANOS3	(-25968), (+4179)
AP3M2	(+43484), (+50476)		NANP	(-45785)
AP3S2	(+234)		NAP1L4	(-57632)
AP4E1	(-79696), (+247410)		NAPA	(+3353)
AP5M1	(-210870), (-131938)		NAPG	(+400207)
AP5S1	(-21296), (-13106), (-8755)		NARF	(+36128)
APBA1	(+292886)		NARG2	(-74)
APBB1	(-13023)		NARS2	(-838674), (-688375), (-476126), (-464522), (-277157), (-184395)
APCDD1L	(-114404), (-113736), (-57226), (-53703)		NAT10	(-79), (+240107)
APEX1	(-491), (+122), (+358)		NAT2	(+463711), (+464780)
API5	(+55495), (+332331)		NAV1	(-7466), (+8522), (+38659), (+143328)
APLNR	(-56271)		NAV2	(-115486), (-66558), (+136020), (+155025)
APOB	(+244078)		NAV3	(-252485)
APOBEC4	(-369613), (-289910), (-228575)		NBAS	(+519789)
APOL1	(+75804), (+104961)		NBEA	(-592836)
APOL2	(+410)		NBPF1	(-292226), (-291650), (-291248), (-283017), (-358)
APOL5	(+132636), (+278126)		NBPF12	(+182223)
APOPT1	(+32617), (+44328)		NBPF16	(+190308), (+191743), (+475460), (+484325), (+485200)
APP	(-219813)		NBPF8	(-124067)
APPL2	(-887679), (-848126), (-845776), (-838720), (-747669), (-470784), (-470344), (-446983), (-326668)		NBPF9	(+48091), (+177938)
APTX	(+44)		NCALD	(-73345), (+174848), (+251150), (+363865), (+364507), (+586623), (+610278)
AQP1	(+20001)		NCAM1	(-639451), (-381951), (-372814), (-349751), (-305753), (-304249), (-242770), (-176687), (-166820), (-165693), (-165305), (-154476), (-89084), (-83031), (-191), (+4512), (+145281), (+325857)
AQP12A	(+34006), (+39464)		NCAPD2	(-214), (+174)
AQP8	(+19295)		NCAPG2	(-113873)
AR	(+655043), (+705016), (+820913)		NCBP2	(+84)
ARC	(+84495)		NCEH1	(+119)
AREL1	(+78070), (+93298), (+94724)		NCK2	(-306504), (-305601), (-289012), (+276379)
ARF6	(-30902), (-30468), (+107445)		NCKAP5	(-279978), (-269500), (-106658)
ARFGAP1	(-6525)		NCOA1	(-80752), (-55759), (-151), (+229738)
ARFGAP2	(+46399), (+72626)		NCOA3	(+198095), (+226392)
ARFGAP3	(+66322)		NCOA7	(-851)
ARFGEF2	(-67806), (-28879)		NCOR2	(-269820), (-160766), (-34574), (-30394), (-27968), (-12670), (+107633), (+205605), (+334945), (+337727)
ARFRP1	(+8368)		NCSTN	(+110)
ARG1	(-191965)		NDE1	(+136), (+168818)
ARG2	(+34246)		NDFIP1	(+212538)
ARGLU1	(-642708)		NDFIP2	(+178231), (+243255), (+301903), (+315240)
ARHGAP1	(-285)		NDRG1	(-188854), (+59697), (+97894)
ARHGAP10	(+376929)		NDST1	(-10385), (+74388)
ARHGAP12	(+178769), (+179331), (+182672), (+308178), (+308943), (+309895), (+324404)		NDST3	(+244385)
ARHGAP15	(+422866), (+694173)		NDUFA12	(+289301)
ARHGAP18	(-57232), (+26083)		NDUFA13	(-97928), (-53375), (-40428), (-30335)
ARHGAP21	(+72499), (+339814)		NDUFA4	(-387), (+240), (+511019)
ARHGAP22	(-89632), (-2283)		NDUFA5	(+170)
ARHGAP26	(-49245), (+99611), (+136895), (+271248), (+361809), (+474001), (+475685)		NDUFA6	(-101)
ARHGAP27	(+132062), (+137577), (+142414)		NDUFAF5	(-33), (+15963)
ARHGAP29	(+111103)		NDUFAF7	(-118)
ARHGAP4	(-2310), (-1190), (-673)		NDUFB2	(+20)
ARHGAP40	(+47597)		NDUFB3	(+143)
ARHGAP42	(-172523)		NDUFB5	(-128)
ARHGAP5	(-758), (+124807), (+126009)		NDUFB9	(+54), (+98592), (+99493)
ARHGAP8	(-3506), (+9400), (+98063), (+98348), (+98868)		NDUFS2	(-204)
ARHGAP9	(+17078)		NDUFS3	(-38)
ARHGEF10	(+73452)		NDUFS4	(+219065)
ARHGEF11	(-24432), (+119032)		NDUFS7	(-70020), (-27780), (-93)
ARHGEF16	(-222434)		NDUFV2	(-303314), (-302249), (-206269), (-203360), (-163545)
ARHGEF2	(-4958), (+9655), (+32980)		NDUFV3	(+46996)
ARHGEF25	(-4552)		NEB	(+517)
ARHGEF28	(+414106), (+437889), (+481997)		NECAB2	(-14984)
ARHGEF3	(-15547)		NECAP1	(-45)
ARHGEF38	(+72230)		NEDD1	(-480002)
ARHGEF7	(-108614), (-68510), (+6923), (+53035)		NEDD4L	(+73631), (+210825)
ARID1A	(-3438)		NEDD8	(-283)
ARID1B	(-350292), (+370697)		NEDD8-MDP1	(-385)
ARID3A	(+40689)		NEFM	(-263169)
ARID3B	(+5219)		NEK2	(-21948)
ARID4A	(-358)		NEK3	(-214345), (-144556), (-36971)
ARID4B	(-842)		NEK6	(-178562), (-14973), (+74540)
ARID5B	(-278010), (-107002), (+147953), (+192951), (+342231)		NEK7	(+138493)
ARIH1	(-207)		NEK8	(-3059)
ARL10	(-3820)		NELFCD	(-97598)
ARL15	(-135994), (+530873)		NEMF	(-9421), (-8987)
ARL3	(+35419), (+53210), (+53886)		NENF	(+17867), (+23175), (+99091), (+134430)
ARL4C	(-275469), (-273191), (-185555), (-181823), (-24694), (-5758), (+100923), (+118883), (+205123), (+207022), (+238728), (+340507)		NES	(+1344), (+3480), (+9190), (+12786), (+14015), (+16070), (+16776)
ARL4D	(-75505), (-37855), (+57952)		NET1	(+37528)
ARL6IP6	(-476)		NEURL	(+83119), (+86684), (+278528)
ARMCX1	(-142)		NEURL1B	(-98499), (+19091), (+99798)
ARMCX2	(-117)		NEUROG3	(+80718)
ARNT2	(+76787)		NEXN	(-71)
ARNTL	(-512167)		NF1	(+174818)
ARPP21	(+24359)		NF2	(+87079)
ARRB1	(-5141)		NFAM1	(+110083)
ARRDC2	(+37015)		NFASC	(-116180), (+95724)
ARSB	(+77220), (+205633)		NFATC1	(+4039), (+84636), (+84991), (+85696), (+170572)
ARSD	(+34178)		NFATC2	(+85525), (+95750), (+176429), (+207181), (+511941)
ARSJ	(-58490)		NFATC3	(-15946)
ARTN	(-98130), (-97509)		NFATC4	(+333)
ARV1	(-2503), (+110), (+92268)		NFE2L3	(-529198), (-515234), (-362193), (-296920), (-294785)
ARX	(+319481)		NFIA	(-578399), (-178158)
ASAH1	(+149)		NFIB	(+216279), (+502900), (+534732)
ASAP1	(-502744), (-142759), (-139933), (-136697), (+99387), (+137621), (+137989), (+259393)		NFIL3	(-19959)
ASAP2	(-98333), (-37634), (-31606), (+41291), (+45094), (+84775)		NFIX	(+56142), (+58414), (+81835)
ASAP3	(-44575), (-41817), (-40906)		NFKB1	(+53360)
ASB13	(+40450), (+47452), (+70580), (+74954), (+100173), (+100747)		NFKB2	(-113800)
ASB4	(-9298), (+64087)		NFKBIE	(-2425)
ASB5	(-1626), (+54)		NFKBIZ	(+79525)
ASB7	(+161329)		NFU1	(-76931)
ASCC3	(-64928)		NGB	(+84161)
ASCL2	(+56155)		NGEF	(+38669)
ASCL3	(+25375)		NGRN	(-168)
ASF1A	(-103)		NHLRC3	(+182), (+63139), (+66965)
ASIC1	(+5731)		NHP2	(+9815), (+32263), (+32821)
ASIC2	(-945996), (-684049), (-177112)		NICN1	(-30101)
ASIC4	(-1205)		NIF3L1	(-54)
ASPH	(-19119), (+309541)		NINJ2	(-62807), (-58708), (+132813)
ASPSCR1	(-10529)		NINL	(+88277), (+120465)
ASS1	(-22948)		NIPAL2	(-108658)
ASXL1	(+117351), (+164323), (+165649), (+200317)		NIPAL4	(-74856), (+47601), (+56188), (+98258)
ATAD2	(-181)		NIPBL	(-192603), (-136287), (+210174)
ATAD2B	(+181152), (+362863), (+385205), (+402661), (+499014), (+536753), (+653173), (+685787), (+871655)		NKAIN3	(-515264)
ATF3	(-157916), (-152608), (-76692), (-41353), (+26921), (+28171), (+59190)		NKAIN4	(-11800)
ATF4	(-1349), (+2460), (+5083)		NKD1	(+66835)
ATF5	(+718)		NKD2	(-76050), (-51827), (-51305)
ATF6	(+154831), (+237832), (+243404), (+244082), (+245266)		NKPD1	(+43957)
ATF7IP	(-171825), (-107941), (-81139)		NKX2-1	(+42767)
ATF7IP2	(+191585)		NKX2-3	(+18452), (+22685)
ATG10	(-120221)		NKX2-5	(-88886), (-66471), (-58900)
ATG16L1	(-212092)		NKX3-1	(+141875)
ATG3	(-198)		NKX6-2	(+156668)
ATG4B	(+27796)		NKX6-3	(-65661), (-17970)
ATM	(+244539)		NLGN1	(+932096), (+943963)
ATN1	(+1424), (+13706)		NLRP1	(+56921)
ATOH7	(+77764), (+109984)		NLRP3	(+25817)
ATOH8	(-20666), (-11568), (-8661), (+4923), (+16601), (+18622), (+39105), (+42968)		NMBR	(+49695)
ATOX1	(+584)		NME1	(-8)
ATP10A	(-219088)		NME2	(-22)
ATP10B	(-78315)		NMNAT2	(+137103), (+141952), (+173908), (+223600)
ATP13A3	(-39672)		NMNAT3	(-96696), (-81032)
ATP1B3	(-47516), (+180517)		NNAT	(-123970), (-108441), (-13806), (-3957), (+3324)
ATP2A1	(-2802), (-1283)		NNMT	(+33787)
ATP2B1	(-551514), (-291165), (-271459)		NOC3L	(+152271), (+360588)
ATP2B4	(-119466)		NOD1	(+14411)
ATP5B	(-9)		NOD2	(+5789)
ATP5G2	(-1576), (-194), (+297)		NOG	(-779183), (-666985), (-630575), (-604598), (-583235), (-519172), (-245894), (-44001), (+2521), (+4150), (+4875), (+87986), (+105853), (+114036), (+117470), (+146317)
ATP5G3	(-670252)		NOL10	(+191908)
ATP5H	(+11868), (+12885)		NOL11	(-249518)
ATP5I	(-3515)		NOL6	(-49682)
ATP5O	(-104252)		NOL8	(-101)
ATP5SL	(-130898), (-255)		NOLC1	(-32)
ATP6AP2	(-453568), (-108794), (-75935)		NOP16	(-143)
ATP6V0A1	(+59842), (+60196), (+61131), (+61350)		NOP56	(-52206), (-40869), (-261), (+6869)
ATP6V0A4	(-177758), (-92956)		NOP58	(+95)
ATP6V0E2	(+12789)		NOS1AP	(+294939), (+319698)
ATP6V1B2	(+37391), (+76752), (+85000), (+97006)		NOSIP	(-128)
ATP6V1F	(-30009), (-26504)		NOTCH1	(+18981)
ATP6V1G3	(+245489)		NOTCH2	(+10125), (+54355)
ATP6V1H	(+329016)		NOTCH2NL	(-5316), (+38948), (+158242), (+171025), (+172326), (+173261), (+174710)
ATP7B	(+55881)		NOTCH3	(-12904)
ATP8A2	(+316671), (+320270), (+360145), (+397096), (+509999), (+550475), (+645175), (+650685), (+653319)		NOTUM	(-5728)
ATP8B4	(+302986), (+305397), (+498131)		NOX3	(-971734)
ATRN	(-9719)		NOX5	(+81724), (+102906)
ATRNL1	(+563805), (+961848)		NPAS2	(-77415), (-20302), (+152567), (+156592)
ATXN1	(-221546), (+422317), (+426583), (+482916)		NPAS3	(-466634)
ATXN10	(-59256)		NPC1L1	(+50492), (+142408)
ATXN3L	(-143400), (-78181), (-57345), (-56585), (-40008), (+225172), (+241033)		NPC2	(+38780)
AUH	(+196960)		NPEPL1	(-3609), (+16061), (+126163), (+129721)
AURKA	(-245)		NPFFR1	(-40902)
AURKAIP1	(+2945)		NPHP3	(-148301)
AURKB	(-16272), (-15687), (-11725), (-10940), (-10399), (+23337), (+24206)		NPHP4	(+102395), (+482355)
AUTS2	(-303146), (-260957), (-88976), (+217934), (+407252), (+473063), (+493360), (+533661), (+534152), (+534956), (+544550), (+969776), (+976232)		NPHS2	(+222166)
AVEN	(-9211), (+27512)		NPIPB11	(+99594), (+168921), (+233231)
AVL9	(+396827), (+397175)		NPIPB3	(-91849)
AVPR2	(-3803)		NPL	(-92268), (-39895)
AXIN2	(-77096), (+31395)		NPLOC4	(+70222)
AXL	(+4513)		NPM1	(-57451)
AZIN1	(+664), (+69083), (+75380), (+119182), (+136084)		NPM3	(+48)
B3GALNT1	(+219426), (+235340)		NPPB	(-49703)
B3GALT1	(-631483)		NPPC	(-7966)
B3GALT2	(-149362)		NPR3	(+99607)
B3GALT5	(+87071), (+104338)		NPS	(-401271), (-399641), (-124518), (+70432)
B3GNT1	(-386)		NPSR1	(+90244)
B3GNT2	(+279640)		NPTX1	(-52841)
B3GNT5	(+45752)		NPTX2	(-160225), (-50275), (-47261), (+52330), (+148337), (+161359)
B3GNTL1	(+184905), (+186735), (+187684)		NPVF	(-628970), (-626835), (-561562), (-408521), (-394557)
B4GALNT2	(+59574)		NPY	(-365100), (-320356), (-259230), (-231158), (+82872), (+95196), (+219489)
B4GALNT3	(+70602)		NPY4R	(-33592)
B4GALT5	(-61477), (+107758), (+119586), (+138100)		NR2C1	(-73335)
B4GALT7	(+164165)		NR2C2AP	(+221)
B9D1	(-362)		NR2F6	(-833)
BACH1	(-168586), (+50420)		NR3C1	(-153571), (-1785), (+157620), (+159304), (+271496), (+362057), (+496410), (+533694)
BACH2	(+10968), (+80535), (+298485), (+310992), (+318802)		NR3C2	(+333529)
BAG2	(+9958)		NR4A2	(-68451), (-68085)
BAG5	(+19611)		NR5A1	(-151061)
BAI1	(+81547)		NR6A1	(+112786)
BAI3	(+949859)		NRAP	(+94332)
BAIAP2	(+59682)		NRAS	(+149)
BAIAP2L1	(-168968), (-165954), (-56004), (+6471), (+13722)		NRBF2	(-12581), (+135852)
BAK1	(+9048)		NRF1	(-144735), (-36972), (+162817), (+219790)
BANF1	(+120)		NRG1	(-524724)
BANF2	(+243447), (+245480)		NRIP1	(-184756), (-134588)
BANP	(+129156), (+305162), (+337473)		NRIP2	(+22210)
BARHL1	(+40258)		NRK	(-175756), (-63582)
BARX1	(+310859)		NRL	(+679)
BARX2	(+282126)		NRP1	(-895457), (-465640), (+62779)
BASP1	(-73999), (-25178)		NRP2	(-199567), (-96865), (-73243), (-22411), (-21862), (-21488), (+24743)
BATF	(-87712)		NRSN1	(+187508)
BATF3	(+32125), (+63144), (+64394)		NRXN2	(+34348)
BBC3	(+4885), (+74966)		NSA2	(+196)
BBIP1	(+306)		NSD1	(-39150), (-35305), (-33020), (-28027)
BBOX1	(+168809), (+175547), (+193387)		NSFL1C	(+17388), (+18496)
BBS10	(-108)		NSL1	(-62)
BBS9	(+250530), (+365791), (+593438), (+632219), (+692709), (+764044)		NSMAF	(-199033), (-142147), (-129922), (-125235)
BBX	(-708993), (-379537), (-324082), (-314660)		NSMCE1	(+25779), (+39466), (+46232)
BCAM	(+7414)		NSRP1	(+14)
BCAN	(-2144), (+18673), (+19379), (+21434), (+22663), (+26259), (+31969), (+34105)		NSUN4	(+644)
BCAR1	(-2140), (+20321)		NSUN6	(-200)
BCAR3	(-474), (+154902), (+177570), (+178776)		NT5C1A	(+25434)
BCAS1	(+170837), (+332062), (+362169)		NT5DC3	(+89498)
BCAS3	(+569773), (+614173)		NT5M	(+48360), (+48876), (+82372), (+100726)
BCDIN3D	(-26471), (-26086), (+33480)		NTAN1	(+26113)
BCL11B	(-47055)		NTF3	(-337220), (-334064), (-52203), (+48481), (+135085)
BCL2	(+340734)		NTM	(-296619), (+5339), (+145463), (+153677), (+215118), (+490847), (+928905)
BCL2A1	(-61939)		NTN1	(+178882)
BCL2L1	(+28746)		NTN3	(-2438), (-760)
BCL2L10	(-648)		NTN4	(+115900), (+149274)
BCL2L11	(-283287), (+47845), (+374936), (+585029)		NTPCR	(-81522), (+2387), (+55236), (+131215), (+162540)
BCL2L13	(+36)		NTRK2	(+709455)
BCL2L14	(-117197)		NTSR1	(-4238), (+31801)
BCL2L2	(-145)		NUAK1	(+16271), (+55824), (+58174), (+65230), (+156281), (+433166), (+433606), (+456967), (+577282)
BCL2L2-PABPN1	(-350)		NUAK2	(-94820), (+20309), (+48035), (+81493)
BCL3	(+4971)		NUBP1	(+540)
BCL6	(-85617)		NUDCD2	(-630)
BCL7A	(+4498)		NUDT12	(+111752)
BCL9L	(+1713)		NUDT14	(-31872), (+5010)
BCLAF1	(-279)		NUDT15	(+164)
BCOR	(-407569), (-374710), (-29936), (+93166), (+113043), (+337614), (+367110), (+370386), (+492009), (+518939)		NUDT17	(+67)
BCR	(+38730), (+57201)		NUDT5	(-69)
BDH1	(+35188), (+65662), (+67910), (+183706), (+184231), (+201059)		NUDT9	(+51)
BDKRB1	(-23866)		NUF2	(-159)
BDKRB2	(-113990), (+27160)		NUFIP1	(+71594)
BEAN1	(+43485), (+47699)		NUFIP2	(-203)
BEST3	(-27), (+10262), (+13372)		NUGGC	(+26751)
BET1	(-299598), (-296848), (-296306), (-129232), (+90)		NUMBL	(-682), (+86881), (+91984)
BFSP1	(+32580)		NUP107	(+175)
BFSP2	(+133183)		NUP133	(-135)
BGN	(-3561)		NUP155	(-400509), (-351744), (-297533)
BHLHE23	(-144798), (-7984), (+12785)		NUP188	(+76018)
BICC1	(-77717), (+52303), (+128176), (+220530), (+263245), (+270040), (+343545)		NUP205	(-7)
BID	(-196336), (-129767)		NUP210	(-45154), (+396900)
BIN1	(-28116), (+23266), (+42260), (+268673), (+345885), (+449138)		NUP214	(+113117)
BIRC2	(-173), (+74211)		NUP62	(-357)
BIRC6	(-277), (+107528)		NUP88	(-56)
BIRC7	(-220864), (-84050)		NUP93	(-14757)
BLCAP	(-39943), (-37590), (-188), (-9), (+3392)		NUPL2	(+117)
BLID	(-110802), (-43042), (+87472), (+186445), (+223893)		NVL	(+117422), (+125476)
BLM	(+101340)		NXPH1	(+46638), (+48142), (+78085)
BLNK	(+141579), (+181368)		NXPH2	(+35362), (+164812)
BLOC1S6	(+177)		NXT1	(-224916), (-213796), (-202674), (-198226), (-170178), (-115910), (-94530), (-365)
BLVRA	(-8367)		NYAP2	(+420334), (+784748), (+790362), (+987079)
BMF	(+5477), (+15287), (+44500), (+53940)		OAT	(+77772), (+78758), (+128648)
BMP1	(+14354)		OAZ2	(+181390)
BMP4	(-366076), (+315911), (+335008), (+545470), (+601045)		OAZ3	(+654)
BMP5	(+181168)		OBFC1	(-440), (+9822)
BMP7	(+8281), (+41709), (+98203), (+217104), (+235287)		OBSL1	(-411), (+9331)
BMP8A	(-349449), (-320689), (-312976), (-219238), (-78598)		OCA2	(-92715)
BMP8B	(-56894)		OCLN	(+7878)
BMPER	(-524849), (-409588), (-181941), (-143160), (-82670), (-11335)		ODC1	(-49555), (+33729), (+37905)
BMPR1A	(-81588)		ODF1	(-15150), (-14610)
BMS1	(-108)		OGFOD2	(-45889)
BNC2	(-14500), (+44591), (+165253), (+534733), (+678694), (+731511), (+733618), (+750009), (+934148)		OGFOD3	(-22578)
BOD1	(-148253), (+33081), (+33979), (+59349), (+117129), (+117593), (+120386), (+157294), (+158948), (+159650), (+161272)		OGFRL1	(+202228)
BOK	(-11561)		OIT3	(+41994)
BOLA1	(-2503), (-2126), (-1154)		OLAH	(+25076)
BPGM	(+76134)		OLFM1	(+218304)
BPI	(-122744), (-105391), (-25762), (+33105)		OLFM4	(-103402), (+40351)
BPTF	(+194281)		OLFML2A	(+2381), (+28076), (+63248)
BRCA2	(+15), (+527)		OLFML2B	(+12294), (+13478), (+14156), (+19728), (+102729)
BRD1	(+131185)		OLIG2	(-138713), (-92966)
BRD4	(-682), (+14366), (+28423)		OMG	(+27666)
BRD9	(-64700), (-64178), (-39955)		OMP	(-29316)
BRE	(-90926), (-17436)		ONECUT1	(-282260)
BRF2	(-21709)		OPA1	(+223934), (+279399), (+449938), (+505099)
BRI3	(+105671), (+112922)		OPALIN	(-89015)
BRMS1	(-2959)		OPCML	(-865954), (+103305), (+541363), (+817092), (+878533), (+886747)
BROX	(+48837)		OPHN1	(+68269), (+184166), (+234139)
BTAF1	(-73), (+177789)		OPLAH	(+26652)
BTBD6	(-35399), (+6706)		OPRK1	(-262549)
BTBD9	(+667684)		OPTC	(+12952)
BTF3	(-237)		OR1D5	(+27525), (+80585), (+103201), (+177644)
BTG1	(-217923), (+82), (+110790)		OR1F1	(-53564), (-51373)
BTG2	(-14884), (-8907), (+1038)		OR2B11	(+8140)
BTN1A1	(+31752)		OR2B2	(+9432)
BTRC	(-58597), (+10812)		OR2B6	(+44693)
BUB3	(+67)		OR2S2	(-23755), (+50431)
BUD13	(+902987)		OR2T10	(-5804)
BUD31	(+365)		OR2T11	(+27587)
BVES	(-27414), (-24445)		OR2V2	(+33786), (+36801)
BYSL	(+18560)		OR2Y1	(-45921), (+70692)
C10orf10	(-1), (+14481), (+15332)		OR4B1	(-122813)
C10orf105	(-47589), (+71714), (+128660)		OR4D9	(+36031), (+45540), (+51408)
C10orf11	(-352489), (-332780), (-142135), (+304032)		OR4E2	(+674648)
C10orf128	(-171489), (+38980), (+44042)		OR4F16	(-92069)
C10orf25	(-646)		OR6J1	(+27299)
C10orf54	(-587), (+6088)		OR6M1	(+6146), (+6810)
C10orf76	(+152147)		OR6S1	(+28073)
C10orf90	(-142641), (+123195)		OR6X1	(-45696), (-45032)
C11orf30	(-2349)		OR9Q1	(-247579), (-48837)
C11orf31	(-200)		ORAI2	(-37134)
C11orf34	(-617544), (-611491), (-546099), (-535270), (-534882), (-533755), (-523888), (-457805), (-396326), (-394822), (-350824), (-327761), (-318624), (-61124)		ORM1	(-76287), (-45465)
C11orf44	(-194502), (+2659), (+46692), (+65414), (+167231)		ORMDL2	(+183)
C11orf45	(-24553)		OS9	(-302), (+96), (+41489)
C11orf49	(+167678), (+193905)		OSBP	(+49823), (+55691), (+65200)
C11orf73	(+157967)		OSBP2	(+82955)
C11orf87	(-751517), (-448587), (-121006), (-43975), (+183026)		OSBPL3	(+8684), (+88694), (+158730), (+214634)
C12orf39	(+27169)		OSBPL6	(+210138)
C12orf44	(+111933), (+112667)		OSBPL7	(+31)
C12orf5	(-308)		OSBPL8	(-106864)
C12orf57	(-18136), (-5854), (+114), (+551)		OSGEP	(-448), (-212), (+401)
C12orf73	(-281), (+50)		OSGEPL1	(-28)
C14orf1	(+12623), (+14849), (+15930)		OSGIN1	(+4581)
C14orf119	(-23132), (+893)		OSR1	(-444589)
C14orf132	(-37230), (+51484)		OTC	(+148607)
C14orf144	(+381)		OTOG	(+104429), (+106431), (+139005), (+140692), (+152322)
C14orf37	(-19040)		OTOR	(+115964)
C16orf54	(+51356)		OTOS	(-225672), (-149353), (-103841), (-101295), (-92164), (-82752)
C17orf62	(+9555)		OTUD7A	(+185002)
C17orf67	(+93880), (+122727), (+126161), (+134344), (+152211), (+235322), (+236047), (+237676)		OTUD7B	(+46)
C17orf70	(-14547), (+14219)		OTX2	(-326502), (-247570), (+219600)
C17orf75	(+33)		OVCH1	(-284702), (-246345), (-50362)
C17orf78	(-307257)		OXCT1	(+55068), (+107193)
C17orf89	(+47722)		OXER1	(+9731)
C18orf8	(-350)		OXNAD1	(+209240)
C19orf10	(-22290), (+35621), (+36626), (+85355), (+103748)		OXR1	(-241425)
C19orf57	(+24738)		OXTR	(-86581), (+11286)
C19orf70	(+4073)		P2RX6	(+60)
C19orf80	(+16700)		P2RY1	(+194621)
C1D	(-115)		P4HA1	(+78788)
C1GALT1	(-346917), (-25248), (+308561)		P4HA2	(+21897)
C1QL1	(-63774)		PAAF1	(-4008)
C1QL2	(-39780)		PABPC1	(-228101), (-186112)
C1QTNF1	(+10149)		PABPN1	(-236)
C1QTNF2	(+6859)		PACS2	(-59464)
C1QTNF3	(-453472), (-12039)		PADI2	(+6724)
C1QTNF5	(-14538)		PAF1	(-169), (+127), (+497)
C1QTNF9	(-321107), (-190796)		PAFAH2	(+1083), (+44968), (+80008)
C1orf101	(+91184)		PAG1	(-44694), (-43123), (-5768), (+75271)
C1orf198	(+14735), (+41100), (+43318), (+109409)		PAGR1	(-4423)
C1orf61	(-59872)		PAIP1	(+42034)
C1orf87	(-829934), (-429693)		PAK1IP1	(-45)
C1orf95	(-5932), (-2705), (+114179), (+115910)		PALD1	(+65821), (+111155)
C20orf141	(-263)		PALLD	(+137420)
C20orf24	(-363)		PALM2-AKAP2	(-54036), (-8978)
C21orf2	(-174)		PALMD	(+39802)
C21orf33	(+48745)		PAMR1	(-67695), (+2164), (+10148), (+13612)
C21orf59	(+363)		PANK1	(+1263)
C21orf62	(-125249), (-79502)		PANK2	(-200), (+38597)
C2CD4B	(-327845), (-288232)		PANK3	(-581607)
C2orf40	(-44379)		PANK4	(+25244)
C2orf71	(-673942), (-454857), (-262854), (-249969)		PAPD5	(+106572)
C2orf81	(-22257)		PAPD7	(+52241)
C2orf82	(+104971)		PAPPA	(-986490), (-902964), (-898806), (-557728), (-538462), (-480620), (-435914), (+110794)
C2orf88	(-43108), (-527)		PAPPA-AS1	(+136008)
C3orf38	(+133)		PAQR3	(-334563)
C3orf52	(-11252)		PARD3	(+34118), (+75200), (+583602)
C3orf58	(+798688)		PARD3B	(-337957), (-180049), (+936934)
C5orf28	(-31209)		PARD6B	(-135960), (-103072), (-76059)
C5orf30	(+192339)		PARK2	(-237246)
C5orf42	(+162495)		PARK7	(-7607)
C5orf50	(-42222)		PARN	(+188474), (+319399), (+320625), (+344148), (+389845)
C5orf54	(+139)		PARP1	(-134795)
C5orf55	(+47423)		PARP11	(-260738), (-243499), (-239836), (-164792), (-55602)
C6orf106	(-33359)		PARP12	(+147127)
C6orf70	(-106), (+372041), (+401464), (+423665), (+427576), (+444120)		PARP2	(-237)
C7orf10	(-253), (+436990), (+586550), (+628980), (+692811), (+876192), (+920485)		PARVA	(-57622), (+21140)
C7orf13	(+678707)		PAX1	(+583482)
C7orf55	(-413), (+138), (+558)		PAX2	(+137967), (+141438), (+145195), (+145678), (+166890)
C7orf66	(+160691)		PAX3	(+15202), (+221836)
C7orf69	(-218497), (-211994), (-171883), (+10174), (+145647)		PAX7	(+62790), (+81350), (+131740), (+133616), (+174275), (+176369), (+183671)
C8B	(-445515)		PAX8	(-30914), (-5179)
C8orf37	(-95755), (-476), (+54938)		PAX9	(+186577), (+481179)
C8orf4	(+170038), (+289748)		PAXBP1	(-256)
C8orf58	(-1836)		PBK	(-110516), (+314)
C9orf123	(-984954), (-933735), (-933221), (-844020), (+479770)		PBX1	(+243962), (+245849)
C9orf135	(+155452)		PBXIP1	(-354)
C9orf156	(+407)		PC	(+6178), (+91608)
CAAP1	(-46)		PCBD1	(-262165)
CABIN1	(+108320), (+135164)		PCBP1	(+36821), (+37760)
CABLES1	(-29024), (+8132), (+108810), (+124773), (+265870), (+287218)		PCBP2	(-220)
CABP7	(-29447)		PCBP3	(+122990), (+231639), (+244202), (+307228), (+329279)
CABYR	(-420205)		PCBP4	(+3188)
CACNA1A	(-127087), (+341697), (+350787)		PCCA	(-25600)
CACNA1C	(+242603), (+271057)		PCDH7	(+892802)
CACNA1D	(+325786)		PCDH8	(-76717)
CACNA1E	(-388694), (-387842), (-387350), (-386374), (-371100), (+174957)		PCDH9	(+334349)
CACNA1G	(+43320)		PCDHA1	(-75011)
CACNA1I	(+133288)		PCDHGC3	(-6)
CACNA1S	(+16438)		PCDHGC5	(+6939), (+25021), (+28780), (+71614)
CACNA2D3	(+769120)		PCED1B	(-204733), (-115346)
CACNA2D4	(-14686), (+6982), (+87497)		PCF11	(+205)
CACNG2	(+138566)		PCGF2	(-2091)
CACNG3	(-108813)		PCGF5	(-291364), (-290097), (-289509), (-198146), (+120256)
CACNG4	(-6816)		PCGF6	(+69185)
CACNG5	(-418624), (-389788), (-294550), (+122975)		PCIF1	(-661)
CACTIN	(-29118)		PCLO	(-305594)
CACYBP	(-338)		PCM1	(-263)
CADM1	(-365584), (-118747)		PCMTD2	(-33143), (-31936), (-31250)
CADPS2	(+115207)		PCNX	(+337083)
CALD1	(-56684), (-10), (+46631)		PCNXL2	(+182549), (+213874), (+289853), (+342702)
CALM1	(+90144), (+228616), (+249175)		PCNXL4	(-88609)
CALM2	(-49094), (-22663), (+149), (+132700), (+133260), (+142331), (+143406)		PCP4	(+898711)
CALML3	(+40870), (+41444), (+66663), (+71037), (+94165), (+101167)		PCSK1	(+186103)
CALML5	(+49491)		PCSK2	(-362669), (+271798)
CALN1	(-423390), (-378179), (-371971), (-167964), (+778604), (+925272), (+953085)		PCSK6	(-10503), (+38115)
CALR	(-457), (-87)		PCTP	(+63537), (+175735), (+212145), (+238122), (+259485), (+323548), (+596826), (+798719)
CAMK1G	(-946335), (-802117), (-631506), (-487423), (-477279), (-428562), (-427945), (+58192), (+64855)		PCYT1A	(-54)
CAMK2B	(-165325), (-73409)		PDAP1	(-177)
CAMK2G	(-14536), (-12987)		PDCD10	(-720)
CAMK2N1	(+159935)		PDCD11	(+62)
CAMTA1	(+261148), (+506572), (+508634), (+684517), (+764148), (+769203)		PDCD2L	(-10601)
CAND1	(+89769)		PDCD4	(-221236), (-191787), (-165084), (-145819), (-6830), (-6214)
CAP2	(-103380), (-101255), (-87826), (+36710)		PDCD5	(-82185)
CAPG	(-93498), (-23306), (-20896), (-13122)		PDCD6	(+27147)
CAPN11	(+42020), (+57978)		PDCL3	(+180047), (+237160)
CAPN13	(+151579)		PDE2A	(+56877)
CAPN14	(+54216)		PDE3A	(-917864), (-104304)
CAPN2	(-5879)		PDE4B	(+390179)
CAPN5	(+6582)		PDE4D	(+64312)
CAPN8	(-40807)		PDE4DIP	(+5336), (+135183)
CAPN9	(+11860), (+77951), (+80169), (+106534)		PDE6A	(+138815)
CAPSL	(+54132), (+77868)		PDE6B	(-14968)
CAPZA2	(-128103), (-80082)		PDE7A	(-106847), (-716)
CAPZA3	(+14557)		PDE9A	(+24350)
CAPZB	(+52319)		PDGFA	(-144771), (-138339), (-18834), (+28682), (+54155)
CARD10	(-6989), (+6844), (+7266)		PDGFB	(-66216), (+68411), (+72793)
CARD11	(-224318)		PDGFC	(+293577), (+356083), (+728861)
CARD8	(-14726)		PDGFRB	(+12568)
CARHSP1	(-16342), (-356)		PDGFRL	(+85396)
CARS	(+7428)		PDIA4	(+114194)
CASC5	(-96)		PDK2	(-15808)
CASD1	(+111067)		PDK4	(-12328), (+46503)
CASK	(-226939)		PDLIM4	(+1318), (+1742)
CASP16	(+6439), (+8630)		PDLIM7	(+2106)
CASP7	(+73541)		PDPK1	(+138000)
CASP9	(+35036)		PDXDC1	(+54848)
CASS4	(+10800), (+27853)		PDXP	(-460)
CASZ1	(-60319)		PDZD2	(+344637), (+388731)
CATSPERD	(-273)		PDZD7	(+23795), (+29575)
CAV1	(+57748)		PDZK1	(-4156)
CAV2	(-227252)		PDZRN3	(-105122), (+487827)
CAV3	(-21061), (+24531)		PEA15	(+2617)
CBFA2T3	(+113)		PEAR1	(+32618)
CBL	(+109335)		PEF1	(-56237), (-28311)
CBLB	(-944943), (+254584), (+265327)		PEG3	(+2831)
CBLC	(-24351)		PELI1	(-83991)
CBLN1	(-416788), (-315245), (-283249), (+450671)		PELO	(+11621), (+82712), (+107364)
CBLN2	(+168753)		PENK	(-461235)
CBLN4	(+609139), (+823186)		PEPD	(+34710)
CBR4	(+375734)		PER1	(-4305), (+13228)
CBWD2	(-153562), (-127827)		PEX1	(-310)
CBX3	(-393)		PEX12	(+150)
CBX4	(-189984), (-154467)		PEX13	(-442), (-16)
CBX5	(-766), (+458), (+82760)		PEX2	(-129743), (-119317), (+1077)
CBX7	(-23690), (-19308)		PEX3	(-264)
CCAR1	(-120658)		PFKFB3	(+179301)
CCDC103	(-324)		PFKP	(-955384)
CCDC107	(-507)		PFN1	(-2141), (+3442)
CCDC130	(-98449)		PFN2	(-245517), (-136070)
CCDC141	(+141047), (+190627)		PGBD1	(-14351), (+54281), (+54604)
CCDC15	(-185), (+185)		PGBD5	(-243824), (-140378), (+1778), (+41306), (+56828), (+273133), (+292891)
CCDC167	(+39673)		PGD	(-88317)
CCDC19	(-22975)		PGF	(-32472), (-23952), (-19006), (+15629), (+20995), (+21704)
CCDC41	(-154456)		PGGT1B	(-103628)
CCDC70	(+93632)		PGLS	(-15491)
CCDC77	(+140)		PGPEP1L	(+211), (+166766)
CCDC8	(-37942)		PGRMC2	(-82353)
CCDC85B	(+1506)		PGS1	(-12145), (+11806), (+29238), (+34897), (+118693)
CCDC85C	(+31360)		PHACTR3	(-289259), (-269718), (-238419), (-218771), (-211632), (-192052), (-152486), (-32504), (+231560)
CCDC88A	(-71180), (-223)		PHB	(+6656)
CCDC88C	(+30145), (+76219)		PHB2	(+141)
CCDC89	(-32929), (+802)		PHC2	(-58235), (-14014), (+33095)
CCDC90B	(+182)		PHF12	(-638), (-466), (-181)
CCDC91	(+393709)		PHF14	(-515), (+229539), (+230027)
CCIN	(-5829)		PHF17	(-438442)
CCKAR	(-66854)		PHF2	(+68106)
CCL1	(+1605)		PHF20	(-2637)
CCL11	(+15246)		PHF21B	(+208331), (+208851), (+209136), (+297799)
CCL13	(+5174)		PHF23	(-3542)
CCL17	(+6780)		PHGDH	(+134)
CCL2	(-785186), (-278249), (-16302), (-179)		PHLDA1	(+1210), (+27214), (+124696), (+196020), (+327797), (+483329)
CCL22	(-58796), (-58223)		PHLDA3	(-34465), (-17118), (-11196), (+7132), (+18095)
CCL8	(-18122)		PHLDB1	(-790)
CCM2	(-40339)		PHLDB2	(-137895), (+1219), (+65333)
CCNB2	(-43)		PHLPP1	(+263944)
CCNC	(+153)		PHOSPHO2	(+21931)
CCND1	(-390891), (-386652), (-378571), (-375122), (-288204), (-203868), (-143717)		PHRF1	(+35818)
CCND2	(-344796), (-235606), (-160562), (-156899), (-139660), (-21)		PHTF1	(+27)
CCND3	(-88999), (-68703), (+2100)		PHYHD1	(-842)
CCNG2	(+20196)		PHYHIPL	(-611147), (-535274), (-442920), (-400205), (-393410), (-319905), (+491782)
CCNH	(+227)		PHYKPL	(-99051)
CCNI	(+91011)		PI4KB	(+17703)
CCNJ	(+46589), (+86378)		PIAS2	(-22432)
CCNJL	(-51182)		PID1	(+199856), (+283268)
CCNK	(+60), (+91257)		PIEZO1	(+11626), (+54320)
CCNL1	(-15019), (-14697), (-78), (+397377), (+399053), (+409529)		PIEZO2	(+222349)
CCNT1	(+164)		PIGC	(-8713), (+92167), (+121610), (+298580), (+299367), (+336657)
CCNY	(+72479), (+150608), (+243411)		PIGG	(+111408)
CCR7	(+14136), (+17837)		PIGM	(-14663)
CCSAP	(-67954), (-65939)		PIGN	(+168710)
CCSER2	(+214489)		PIGP	(+12390)
CCT2	(-50712), (+146)		PIK3C2B	(-16689), (-16104), (+33195)
CCT6B	(+13)		PIK3CA	(-54542)
CCZ1B	(-330597), (-8928)		PIK3IP1	(+9589)
CD109	(+503384)		PILRB	(+16)
CD180	(+367582)		PIM1	(-38785)
CD2	(+124817)		PIM3	(+132516)
CD226	(+110777), (+139275)		PINX1	(-224491)
CD247	(-11750)		PIP4K2A	(-338646)
CD28	(-14316), (+25761)		PIP4K2B	(-25605)
CD2BP2	(-105)		PIP5K1C	(+44546)
CD300C	(-1627)		PIPOX	(+5874)
CD300E	(+5005)		PIRT	(-82423), (-61041), (-50562)
CD300LD	(-26374)		PITPNA	(+9615)
CD34	(-322298), (-320836), (-300709), (-263624), (-248745), (-190767), (-118515), (-13940), (+20768), (+26045)		PITPNB	(-90207), (-43597), (+42314)
CD36	(-33840)		PITPNC1	(+90160)
CD3EAP	(+452)		PITRM1	(-296613), (-63512), (-24818)
CD4	(-10440)		PITX1	(-207985)
CD44	(+888), (+12913)		PITX2	(-231286)
CD46	(-199), (+133300), (+138577)		PIWIL3	(+141778)
CD5	(+28956)		PJA2	(-236070)
CD53	(-116449)		PKD1L1	(+7552), (+143025)
CD63	(+19), (+431)		PKDCC	(-206936), (-168492), (+24494), (+90707), (+94064)
CD7	(-12971)		PKDREJ	(+8906)
CD81	(+23128)		PKHD1	(-68687), (-56143), (-48583), (-44940), (-29138), (-20741), (+40976)
CD82	(-2571), (+3795), (+27813), (+35598), (+58380)		PKIG	(+114510)
CD83	(+807306), (+944756)		PKM	(-247)
CD9	(+42058)		PKMYT1	(-7467), (-5076)
CD93	(-169866), (-148486), (-94218), (-66170), (-61722), (-50600), (-39480), (+24526)		PKNOX1	(-34249)
CD96	(-209231)		PKNOX2	(+5395), (+5861), (+47022), (+98857), (+100069), (+239656)
CDADC1	(+7)		PKP1	(-14696), (+93071)
CDC123	(+227)		PKP4	(-190811), (+270154)
CDC16	(-57497)		PLA1A	(-1718), (+54803)
CDC25B	(+3425), (+11615), (+15966)		PLA2G12B	(-63408), (+19203)
CDC25C	(-6425), (-5745)		PLA2G2C	(-56579)
CDC27	(+121688)		PLA2G6	(-12902)
CDC37L1	(+30)		PLAC1	(-11793), (+26297), (+26663), (+53304), (+116013)
CDC42BPG	(-24649)		PLAGL2	(+91644)
CDC42EP1	(-33916)		PLAT	(+175), (+4302), (+11294)
CDC42EP2	(-23157), (-15146)		PLAU	(-23585), (-22036), (-4148)
CDC42EP3	(-253314), (-156166), (-147199), (-114834), (-104646), (-96662), (-63489), (-39301), (-136), (+23279), (+23784), (+40676)		PLB1	(-100466), (-82377), (+48054), (+88249), (+131061), (+168336), (+169190), (+187265), (+195907), (+221536)
CDC42EP4	(-283419), (-31161)		PLCB1	(-49441), (+634553), (+666031), (+719012), (+818684), (+888837), (+935154)
CDC42SE1	(-248)		PLCB4	(-540622), (-509144), (-456163), (-356491), (-286338), (-240021)
CDC5L	(+100285), (+275375), (+310037)		PLCE1	(+8362), (+216679)
CDCA2	(+104), (+231491), (+551580)		PLCG2	(-239932)
CDCA3	(-245), (+366)		PLCH2	(+33897)
CDCA7	(+235471), (+252940), (+500199)		PLCXD2	(+46363)
CDCP2	(+83769)		PLCXD3	(-304850), (-252725)
CDH10	(+969414)		PLD1	(-19601)
CDH11	(-948562), (-633199), (+211616), (+256924)		PLD3	(-6852)
CDH13	(+7177), (+33528)		PLD4	(-43203)
CDH15	(+83), (+1684), (+2453)		PLD5	(-589661), (-220771)
CDH18	(-396899)		PLEC	(-602)
CDH20	(-886542)		PLEKHA1	(-247147), (-224471), (-87812)
CDH22	(-65506)		PLEKHA2	(+35955), (+36453), (+67408)
CDH24	(-14095), (-703)		PLEKHA4	(-3843)
CDH26	(+53282), (+100276), (+600228), (+601299), (+674516)		PLEKHA5	(-377100)
CDH4	(-693772), (-692701), (-619484), (-145842), (-117797), (-115926), (-65971), (+43486), (+285879), (+376885), (+492611), (+501164)		PLEKHA6	(-38753), (+43533), (+63370), (+65770), (+97217)
CDH5	(-611233), (-295870), (-153997), (-137717), (-30630)		PLEKHA8	(-1775), (+141011), (+143764), (+144850), (+146982), (+148210), (+197690), (+250188)
CDHR3	(-313371), (-228819), (-186969), (-108895), (-36845)		PLEKHF1	(-58824), (-2217)
CDIP1	(-78134), (-7219)		PLEKHF2	(+80459)
CDK11A	(-52)		PLEKHG1	(-31720), (-17610)
CDK13	(-216433), (-669)		PLEKHG2	(-360), (+16035)
CDK14	(-278149), (-83656), (+59109)		PLEKHG3	(+57971)
CDK15	(+120), (+47903), (+207989)		PLEKHG4B	(+20190)
CDK17	(-26904), (+178995), (+180700)		PLEKHG6	(-69160), (+12790), (+25638)
CDK18	(-58817), (-2522), (+15083)		PLEKHG7	(-269887), (-116352), (-114559)
CDK19	(-469)		PLEKHH2	(-367903), (-41162)
CDK3	(+4151)		PLEKHO1	(+9271)
CDK4	(+223)		PLEKHS1	(-11611)
CDK5	(+48)		PLIN3	(-10310)
CDK5R1	(+31438), (+38731)		PLK1	(-4766)
CDK5RAP3	(+20049)		PLK2	(+324488), (+601149), (+618379), (+624836)
CDK6	(-209703), (-182830), (-182412), (-308), (+78577), (+112701), (+135224), (+137991), (+219116)		PLLP	(-15862), (-15289)
CDK8	(+204454), (+206667)		PLN	(+120929)
CDKN1A	(-53381), (+89)		PLSCR1	(-544583), (-259118)
CDKN1C	(+67139), (+159773), (+180592), (+182943), (+232054)		PLXDC1	(-2804), (-2163), (+51496), (+71114)
CDKN3	(-74068)		PLXNA1	(+12409)
CDNF	(+261), (+363239), (+440784), (+466271)		PLXNA2	(-911452), (-910835), (-862118), (-851974), (-707891), (-537280), (-393062), (-280809), (+10620), (+12082), (+32209), (+69294), (+84173), (+142151), (+214403), (+318978)
CDO1	(+42041), (+43568)		PLXNA4	(+443561), (+956450), (+969061)
CDON	(-134464), (-99254), (-76422), (-70885), (-61087), (+121445)		PLXND1	(-44939), (+9797), (+39455), (+45392)
CDR2	(+76165)		PMAIP1	(+134), (+58279)
CDRT1	(-26240)		PMEPA1	(-562364), (-509823), (-421857), (-421481), (-404010), (-402539), (-393098), (-392635), (-333734), (-307705), (-101522), (-85203)
CDV3	(-40552)		PMFBP1	(-848276), (-813535), (-788975), (-766616)
CDYL	(-378929), (-269962), (-264969), (-167566)		PMP22	(+138531), (+149345), (+486421)
CEACAM21	(-6259)		PMS1	(+15369)
CEBPB	(-24712), (+1090), (+118203), (+182049)		PNISR	(-526)
CEBPD	(+78549), (+226484), (+226865), (+231624), (+300885)		PNLIPRP1	(+74862)
CEBPG	(+113754)		PNMT	(-1091)
CEBPZ	(+165)		POC1A	(+62517)
CECR1	(-248547), (-44810), (-42863), (-36442)		POC5	(+159), (+48431)
CECR2	(-217306), (-210885), (-208938), (-5201)		PODXL	(-577133), (-64244), (-51633)
CEL	(-11680), (-6845)		POFUT2	(-122832), (-6870), (+6365), (+126704), (+145170)
CELA2B	(+13158)		POGK	(-941040), (-884895)
CELF2	(-372958), (-223038), (-5286), (-4807), (+9068), (+224564)		POLA1	(+2520)
CELSR3	(-1104)		POLA2	(-83), (+32301), (+40312)
CEND1	(+415)		POLB	(+115)
CENPA	(-13077), (-248)		POLD3	(+134154)
CENPC	(+525736)		POLD4	(+86)
CENPK	(-225)		POLDIP3	(-645)
CENPO	(-71475)		POLE4	(+27681), (+117825)
CENPP	(-33)		POLG	(-298)
CEP112	(+642), (+553126)		POLL	(+260), (+223395)
CEP164	(+200786)		POLM	(-14990)
CEP170	(-1107), (+140871), (+509761)		POLR1A	(+69496), (+69881), (+149728)
CEP170B	(+16307)		POLR2A	(-1010)
CEP250	(+42511)		POLR2J3	(-33)
CEP41	(+10280), (+52971)		POLR2K	(+41)
CEP44	(-27872)		POLR2M	(+24455)
CEP55	(-7251)		POLR3A	(+89886)
CEP57	(-69)		POLR3B	(+144)
CEP57L1	(-692), (+87707)		POLR3D	(-66145), (-190)
CEP68	(+8742)		POLR3E	(-77190), (-257), (+1043)
CEP72	(-80392)		POM121	(-304614), (-100607), (-94399), (-49188), (+45556)
CEP78	(+45320)		POM121C	(-202425), (-160552)
CEP85L	(+40848)		POMC	(-122323), (-120044)
CEP95	(-324), (+228)		POMZP3	(-85929), (-84637), (-246), (+701)
CER1	(-57045)		PON1	(+73937)
CERK	(-16137)		PON2	(-41405)
CERS5	(-55163), (-28597)		POP4	(-27701), (+2215)
CETP	(-16467)		POPDC2	(+7945)
CFDP1	(-27044)		POPDC3	(-147784), (+15272), (+18241)
CGNL1	(-131246), (+132819), (+134382), (+178073), (+178883)		POR	(+51186)
CHCHD2	(-112150), (-132), (+181)		POT1	(-586496)
CHCHD3	(+46)		POU2F3	(-40947), (-38967)
CHD1	(+153174), (+156002)		POU3F1	(-107518)
CHD2	(-17558), (+597), (+4546)		POU4F1	(-134)
CHD3	(+1215), (+4448), (+8601)		POU5F1B	(-580428), (+93392)
CHD6	(-386925), (-371776), (-75093), (+135072), (+142325), (+231285)		PPA1	(+40675)
CHD7	(+62138), (+114223), (+169649), (+265584), (+270310), (+282674), (+286402)		PPAP2B	(+859127)
CHDH	(+25555)		PPAPDC3	(-51016), (+93608)
CHEK1	(-270)		PPARA	(-142439), (+103814)
CHGA	(+36278)		PPARGC1A	(-600027), (-142526)
CHGB	(-175196), (-143766)		PPARGC1B	(+75667)
CHI3L1	(-21166), (-19488)		PPFIA4	(-12893), (-12482), (+875), (+6855)
CHIT1	(-66958), (-60981), (+21756), (+23434)		PPFIBP1	(+118)
CHMP1B	(-8677)		PPIA	(-28331), (-27111)
CHMP4A	(-2187), (+295)		PPIAL4C	(-623252), (-621817), (-338100), (-329235), (-328360)
CHMP4B	(+153353)		PPIAL4G	(-254864)
CHMP6	(-261845), (-158675), (-22781), (-21512)		PPIF	(-232761), (-223660), (-189644), (-168490), (-163028), (-154619), (+75222)
CHN2	(-614859), (-511399), (-508474), (-400894), (-293905), (-240526), (-209620)		PPIH	(-191)
CHORDC1	(-858497)		PPIL2	(-14459), (+95)
CHPF	(-18171)		PPIL3	(-62)
CHPF2	(-4974), (+14706)		PPIL6	(-13205)
CHRAC1	(+857)		PPIP5K2	(-35)
CHRDL2	(+4491)		PPL	(-7771), (+21629), (+28086)
CHRM2	(-805456), (-340630), (+300815)		PPM1F	(+14462)
CHRM3	(+181108), (+182331)		PPM1G	(-162)
CHRM5	(+42776)		PPM1H	(+332460)
CHRNA1	(-128)		PPM1L	(-930), (+113803), (+129717)
CHRNA4	(+16706), (+48578)		PPP1CB	(-207727), (-167532), (-124720), (-87445), (-86591), (-68516), (-59874), (-34245)
CHRNA6	(+48174)		PPP1R12B	(+111276), (+240712)
CHRNB1	(+54)		PPP1R12C	(-30612)
CHRNB3	(-142457), (+23193)		PPP1R13L	(-312)
CHRNB4	(-113835)		PPP1R14B	(+1172)
CHRND	(-379)		PPP1R14C	(+131015), (+156974)
CHRNG	(-170)		PPP1R15A	(+83)
CHST12	(+68054), (+84225), (+94593), (+95347), (+105411), (+106113)		PPP1R15B	(-45438), (+4), (+13122)
CHST15	(-177763), (-176777), (-126887), (+86167)		PPP1R26	(-185978)
CHST8	(+40419), (+47633)		PPP1R37	(+23231)
CHSY1	(+68205)		PPP1R3C	(-39257), (+15662), (+19201), (+41411), (+43489)
CIB2	(+38072)		PPP1R3D	(-555)
CIC	(-4299)		PPP1R3E	(-3769)
CIITA	(+223199), (+275316)		PPP1R9A	(+343133)
CITED1	(-87369)		PPP1R9B	(-1692), (-1126)
CITED2	(-910965), (-551655), (-390114), (+4049)		PPP2R2A	(-103985)
CIZ1	(-43022)		PPP2R2D	(-279830)
CKS1B	(-3499), (+96)		PPP2R5C	(+186201)
CLASP1	(-547), (+83846)		PPP2R5E	(-98370)
CLCN5	(+37660), (+55264)		PPP4C	(-14940)
CLCNKA	(-4437)		PPP4R1L	(+37173), (+89714), (+177680), (+178056), (+195527), (+196998), (+206439), (+206902), (+265803), (+291832), (+498015), (+514334)
CLCNKB	(+101384), (+107738)		PPP4R2	(+140328)
CLDN10	(+56348)		PPP5D1	(+149674)
CLDN12	(+27851), (+222344)		PPP6R1	(-451)
CLDN14	(-150961)		PPP6R3	(-143661), (-86564), (-64025), (-526), (+216908)
CLDN23	(-36674)		PPWD1	(+157)
CLDN5	(-136033), (-48)		PQLC2	(+120838)
CLDN6	(-2046), (-1698)		PQLC3	(-450)
CLDN9	(-26841), (-24450)		PRAM1	(-3175)
CLDND2	(+677)		PRAME	(-50164)
CLEC14A	(-360822), (-149711)		PRDM1	(-482162)
CLEC19A	(+58852)		PRDM11	(-41721)
CLEC2L	(+64946)		PRDM16	(+162781)
CLEC6A	(-56097)		PRDM2	(+59836)
CLIC4	(-42683), (+102804)		PRDM9	(+167949)
CLIC5	(+156155), (+432849), (+634323)		PRDX4	(-163037)
CLIC6	(+218798), (+318972)		PRDX6	(-218561), (-207317), (-47118)
CLINT1	(-765062), (-406902), (+90908)		PREP	(-201074), (+75440)
CLIP1	(-43042)		PREX1	(-65128), (-26201), (-4708), (+39692), (+89206), (+89629), (+143012), (+144746), (+159102), (+194705), (+196360), (+220520), (+224288), (+344816), (+359819), (+416695), (+418238), (+520037), (+528530), (+539688), (+609709), (+629068), (+695402), (+745793), (+857274)
CLIP2	(-26235), (+44844)		PREX2	(+807952), (+838034)
CLK1	(-116)		PRF1	(-62125), (-50674), (+12799), (+58133)
CLK3	(-68598)		PRICKLE1	(-222097), (-104154)
CLLU1	(-60139), (+42689), (+196224), (+198017)		PRIM2	(-13079), (-3778), (+565075), (+599724)
CLMN	(-27178), (+129931)		PRKAB2	(+87844)
CLMP	(-7693), (+57515)		PRKAG2	(+122717), (+140900), (+171002)
CLPB	(-182928), (+242)		PRKAG3	(+25604)
CLPTM1	(-124)		PRKAR1B	(+49042), (+55474), (+174979)
CLSTN2	(-176136), (-160472), (+497304)		PRKCA	(+113667), (+142503), (+237741)
CLTC	(-340)		PRKCB	(+310716)
CLTCL1	(+4244)		PRKCE	(+39530), (+421787), (+482928)
CLU	(-2258)		PRKCH	(+211239), (+225765), (+239970), (+243244), (+252869), (+285980), (+287196), (+287864), (+288357), (+357476)
CLUAP1	(-9811)		PRKCQ	(-23063), (+198068)
CLVS1	(-547039), (-494954), (-439528), (-343593), (-338867), (-326503), (-322775), (+117063)		PRKG1	(-80616), (+315802), (+555967)
CMIP	(+94156)		PRKRA	(+46612)
CMPK2	(+84790), (+359098), (+372901)		PRKRIP1	(-57244), (+32518)
CNEP1R1	(-189721)		PRKRIR	(+145224)
CNFN	(-6653)		PRKX	(+136282), (+211612)
CNGB1	(+154582)		PRL	(-9732), (+149266), (+350982), (+411865)
CNIH3	(-112563), (-87174), (+7760)		PRLH	(-78127), (-7273)
CNKSR2	(+367184)		PRLHR	(+30862)
CNKSR3	(-105136), (+232), (+43185)		PRM1	(-47355)
CNN2	(-4621)		PRMT5	(-124)
CNNM3	(-4079)		PRMT8	(-342421), (-339825), (-175851), (+237078)
CNOT2	(-273784), (-240236), (-236726), (-116)		PRNP	(-52412)
CNOT3	(+12567)		PRODH	(-148914)
CNOT4	(+255667)		PROP1	(-23311), (+231977)
CNOT6	(-123330)		PROX1	(-606210), (+9344)
CNOT6L	(+119306)		PRPF18	(-31), (+21443), (+156716), (+202335), (+295479), (+374429), (+487731), (+673468)
CNOT8	(-645)		PRPF31	(+140)
CNPY3	(-66)		PRPF39	(-122246), (+169)
CNST	(+114450)		PRPF40A	(+543)
CNTD2	(-57144)		PRPF40B	(+50400)
CNTFR	(+30674)		PRPF6	(+55518)
CNTLN	(-249776)		PRPH	(+10706)
CNTN2	(-118819)		PRPS1	(+80402)
CNTN3	(-41925), (+791078)		PRPSAP1	(+16558), (+83229)
CNTNAP2	(-637624)		PRPSAP2	(-1953)
CNTNAP3	(+560238), (+607014), (+615593)		PRR11	(-375)
CNTNAP4	(-401007)		PRR15	(-284962), (-274433), (-230510), (-187440)
COA1	(-100024), (-307), (+2292)		PRR5	(-325105), (-79240)
COA5	(+142069)		PRR5-ARHGAP8	(-3479)
COBL	(+37816), (+377636)		PRR5L	(-345099), (-302441), (-226209), (-122555), (-63035), (+71720), (+72167), (+80030)
COG2	(-124469), (-21023)		PRRC1	(-147630)
COG6	(+199650), (+220811), (+576704), (+578205), (+716085), (+724640), (+786718), (+801039), (+934149)		PRRC2B	(-46788)
COL12A1	(+13)		PRRG2	(-652)
COL14A1	(-88634), (+117944), (+272490)		PRRT2	(-650)
COL15A1	(-8452), (+131926)		PRRT4	(-20988)
COL16A1	(+3195), (+31121)		PRRX1	(+113103), (+353672)
COL18A1	(-160720), (-44758)		PRSS1	(-285206), (-266168)
COL19A1	(+47732), (+94891), (+244007)		PRSS12	(-213382), (+74273)
COL1A1	(-64734), (-8697), (+4611), (+19973), (+23004)		PRSS23	(+88625), (+114838)
COL1A2	(-260954), (-93880), (-93338), (-90588)		PRSS3	(-226905)
COL20A1	(+19623), (+51495)		PRSS38	(-56127), (-21587), (+126526)
COL21A1	(-307975)		PRSS53	(+2600), (+3015)
COL23A1	(+258719)		PRSS55	(-463403), (-160235), (-126903), (+20451)
COL25A1	(-66262), (+237496)		PRSS58	(-233315), (-214277)
COL27A1	(+91209), (+122031)		PRX	(-8074)
COL28A1	(+44677)		PSAPL1	(-457366), (-377187), (+36700)
COL2A1	(-19156), (+15856)		PSAT1	(-15616)
COL3A1	(+108442), (+108968), (+190618)		PSD2	(-139858), (-136375), (-98689), (-51259)
COL4A1	(+52969), (+466449)		PSD3	(-163739), (-71262), (+157661), (+158730)
COL4A2	(+70019), (+81622), (+192744), (+221904)		PSEN2	(-48867), (+2194)
COL5A2	(-138981), (+14941), (+96591), (+97117)		PSENEN	(-4051)
COL5A3	(+1454)		PSIP1	(-824954), (-680993), (-628176), (-626069), (-609678), (-425539)
COL6A1	(-215053), (-106404), (-93841), (-30815), (-8764), (+67726)		PSMA2	(+111)
COL6A2	(-48634)		PSMA3	(-4894), (+120)
COL6A3	(+217322), (+218493)		PSMB1	(+72), (+79940), (+114800)
COL6A5	(-246781)		PSMB2	(+200)
COL8A1	(+407404)		PSMB3	(-828)
COL9A1	(+192316), (+341432), (+388591)		PSMB7	(+82936)
COLEC12	(+138531)		PSMC2	(+2767)
COLGALT1	(-2156)		PSMC3	(+10143)
COLGALT2	(+14802), (+94505), (+155840)		PSMC4	(+202)
COMMD1	(+60)		PSMD7	(-931582)
COMMD10	(+293543), (+436402)		PSME1	(-4847)
COMMD3	(-86454)		PSME2	(+169)
COMMD5	(+760)		PSME3	(-186)
COMMD7	(+185331), (+219999), (+221325), (+268297)		PSMG1	(+160725), (+330237)
COMT	(-67012), (-60029), (-49878), (-38497), (-28928)		PSTK	(+450)
COMTD1	(-123171), (-47847), (-47474)		PTCD2	(+57709), (+60499), (+107571), (+132347)
COPA	(-134)		PTCHD1	(+170393)
COPB1	(+77250)		PTDSS1	(+66354), (+182885)
COPB2	(+269073)		PTGER4	(-884814), (-268936), (-251182)
COPE	(-423), (+18)		PTGFRN	(-30855)
COPG1	(+28881)		PTGIS	(-37974), (-26146), (-7632), (+18177), (+57317)
COPRS	(+180731), (+262531), (+265286)		PTGR1	(+26774)
COPS2	(+109171)		PTGR2	(-42276)
COPS7A	(+413)		PTHLH	(+110018)
COPS8	(-474128), (-342088), (-213542), (-212105), (+110570), (+111741)		PTK2	(+354365), (+355102)
COPZ1	(+30544), (+34037)		PTK2B	(+217)
COPZ2	(+46683)		PTN	(+174380)
COQ9	(-35890)		PTP4A2	(-6202)
CORO1C	(-106972), (-101456), (-40797), (+39130), (+39924), (+88917)		PTP4A3	(+455753), (+476053), (+704552)
CORO2B	(+73079), (+79104)		PTPLB	(-173133), (-172302), (-92991)
CORO7-PAM16	(+4757), (+5692), (+7260)		PTPN1	(-318425), (-201312), (-137466), (+85230), (+118118), (+145131)
COTL1	(-25146), (+32113)		PTPN12	(-92970), (-81774)
COX10	(-138242), (+52)		PTPN14	(-832), (+104061)
COX11	(-193387), (-191927), (+97)		PTPN3	(-273025), (-227967)
COX16	(+64)		PTPRCAP	(+1484)
COX18	(-173)		PTPRD	(+819578)
COX20	(-371)		PTPRE	(+28416), (+157789)
COX4I2	(-30546), (+56264)		PTPRJ	(+113418)
COX6A1P2	(+86587)		PTPRM	(-364376), (-335941), (+698425)
COX6B1	(-3954)		PTPRN2	(+779896)
COX6B2	(+10144)		PTPRQ	(+107871)
COX7C	(+66)		PTPRZ1	(-342496)
COX8A	(-12731)		PTTG1IP	(-37124), (+36941)
CPA1	(-29405), (-28840), (-23777), (-14389), (-7472), (-6579), (+7895), (+50586)		PTTG2	(+125192), (+230628), (+614332)
CPA2	(+5030), (+6057)		PTX3	(-261879), (-261557)
CPA4	(-21296), (-20269)		PUM1	(+84332)
CPA5	(+362), (+6120), (+6685), (+11748), (+21136), (+28053), (+28946)		PUM2	(-91757), (-84045), (-52022)
CPB1	(+415)		PURB	(-9807), (-562), (+17856)
CPEB3	(+189529)		PUS10	(+548), (+974)
CPEB4	(-123367)		PVALB	(-3851)
CPED1	(+94485), (+94981), (+96473)		PVRL1	(-344328), (+57232), (+93126), (+102012), (+181949), (+218970)
CPM	(-162743), (-74319)		PVRL2	(-30009)
CPN1	(+55992)		PVRL3	(-698), (+261144)
CPN2	(+21581)		PWWP2A	(-46085)
CPPED1	(+260469), (+538680), (+551127), (+615320), (+617017), (+711236)		PXDC1	(-74237), (-57087), (-46417), (-45453), (+55299), (+57925)
CPQ	(-124459), (-24584)		PXDN	(+57633), (+150813)
CPSF6	(-232019), (-143595)		PXDNL	(+283300), (+403443), (+724592), (+946187)
CPT1C	(-194)		PXN	(-27143), (-26189), (+30634)
CPVL	(-181095), (-138025), (-94102), (-83573)		PYGB	(+46878)
CPXM2	(-114473)		PYGL	(-75737), (+23675)
CPZ	(-6669)		PYGM	(-706), (-164)
CREB1	(-278046)		PYGO1	(+35796)
CREB3L1	(+19274)		PYROXD2	(+64), (+65517), (+70487), (+91733)
CREB3L2	(+58675)		PYURF	(-51605)
CREB5	(-54009), (-3043), (+167025), (+270485), (+273410), (+380990), (+487979), (+541358), (+572264)		PZP	(-132144)
CREBBP	(-172842), (-68790)		QKI	(-449626), (+331462), (+366602), (+693187), (+694769)
CREBL2	(-238)		QPCT	(+286941), (+303833), (+304338)
CREG1	(+23479)		QPRT	(+15613)
CRH	(-105476), (+19825), (+20678)		R3HCC1	(+695), (+16290), (+31502), (+35075), (+48409), (+66141)
CRHR2	(+40652)		R3HDM2	(+158084)
CRIM1	(+33406), (+100029)		RAB10	(-15769)
CRIPT	(+28784)		RAB11A	(-261), (+226737)
CRISP1	(-40213)		RAB11FIP1	(+27841)
CRISPLD2	(+44763), (+102943)		RAB11FIP2	(-518184)
CRNKL1	(-20374), (-17864)		RAB11FIP4	(+202428), (+205183), (+286983)
CROCC	(-25446), (-17215), (-16813), (-16237)		RAB12	(-344238)
CROT	(-249)		RAB13	(-4475)
CRTC1	(-34068)		RAB14	(-59349)
CRTC3	(-127564)		RAB17	(-78705), (-34862), (-27604), (-26673)
CRYAA	(-6239), (+243241)		RAB18	(-253)
CRYBA2	(-3617)		RAB19	(+10387)
CRYBA4	(+50993), (+270805), (+488710), (+489212), (+528054), (+590946), (+617314), (+620052), (+794610), (+814037), (+816404), (+853320), (+882636), (+939458), (+955333), (+994294)		RAB1A	(+64992)
CRYBB1	(+7565)		RAB1B	(-569)
CRYBB3	(-113213), (-40652)		RAB20	(+32562), (+61722), (+172844), (+184447)
CRYL1	(+105698)		RAB22A	(+21139)
CSDE1	(-7689)		RAB23	(-82265), (+39996)
CSF1	(-104950)		RAB27B	(+573846)
CSF1R	(-29920), (+76645)		RAB34	(-1822)
CSF2	(+132128)		RAB3GAP2	(-225)
CSGALNACT1	(-140082), (+163820), (+216395), (+244858)		RAB3IP	(+82415), (+158876), (+161477), (+167354)
CSNK1A1L	(+35119)		RAB40B	(-9611)
CSNK1G2	(-887)		RAB7L1	(-17747)
CSNK1G3	(+273767), (+740473)		RAB9A	(+33432)
CSNK2A3	(-181788), (-157774), (-110192), (-74380), (+3178), (+370244), (+427621), (+446742)		RABGEF1	(-230)
CSRNP2	(+11665)		RABL5	(-302768), (-164967), (-65182), (-57265)
CSRP1	(-53020), (-22465), (+5807), (+23154), (+29076)		RAC1	(+64852)
CSRP2	(+12732)		RAD18	(+107302)
CST6	(-2879)		RAD23A	(-222), (+7445)
CSTF1	(+146)		RAD51B	(+292861), (+318073), (+323861), (+478322), (+578163), (+596543), (+625175), (+699689), (+701401), (+728661), (+729218), (+732988), (+744117), (+761056), (+770408), (+774215), (+776955), (+792525), (+813757), (+814615), (+839637), (+839988), (+842771), (+875603), (+895387), (+911446), (+938251), (+969740)
CSTF2T	(-550450), (-517450), (-116), (+69454), (+309619)		RAD52	(+69873)
CTC1	(+21174), (+21759), (+25721), (+26506), (+27047)		RAD54L	(+38496)
CTCFL	(+83802)		RAI1	(+17818), (+133475)
CTDP1	(-275426), (-194829), (-194474), (-193769), (-108893), (+176954)		RAI14	(-628683), (-187250)
CTDSP1	(-2856)		RALA	(+110121)
CTDSP2	(-89536)		RALB	(+67979)
CTDSPL	(-109724), (-96308)		RALGAPA2	(+260078), (+339491)
CTGF	(-383064), (-180526), (-75), (+87217), (+131319)		RALGPS2	(-195020), (-187960), (-79816), (-79447)
CTH	(-288)		RALY	(-29065), (+30852), (+44297), (+75728)
CTIF	(-244637), (-136039), (-110518), (+68038), (+98170), (+327410)		RAMP1	(-979)
CTLA4	(-135477)		RANBP3L	(-200916)
CTNNA1	(+65860)		RAP1A	(+105462), (+109680), (+116327)
CTNNA3	(-68312)		RAP1B	(-50201)
CTNNB1	(-351594)		RAP1GAP	(+84206), (+98122)
CTNNBL1	(-128485), (-126132), (+187142)		RAP1GAP2	(+89525), (+163968), (+186584), (+239644)
CTNND1	(+14505), (+213247)		RAP1GDS1	(+187579)
CTNND2	(+648714)		RAP2A	(-114940)
CTPS1	(+24627)		RAP2B	(-132672), (-1119)
CTRB1	(+26686)		RAPGEF1	(-283651)
CTRC	(-12284), (-5970)		RAPGEF6	(-6)
CTSD	(-65289), (-63322), (-55276)		RAPH1	(-156822)
CTSE	(+167969)		RAPSN	(+13)
CTSH	(-59396)		RARA	(-1716), (+5668), (+34112), (+35918), (+42656)
CTSO	(-723900), (-661394), (-288616)		RARB	(-877551)
CTTN	(+133695), (+204968), (+596196)		RARRES1	(-35916)
CTTNBP2NL	(-148943), (-140844), (-63320)		RASA3	(-44779), (+13237)
CTU2	(+24428), (+67122)		RASAL2	(-109831)
CTXN3	(+236386)		RASEF	(-367777)
CUBN	(+195885)		RASGEF1C	(-39186)
CUL1	(-990774), (-989813), (-987331), (-786451), (-111688)		RASGRF1	(+86286)
CUL3	(-353452)		RASGRP1	(-947336), (-946706), (-691119), (-608054), (-607363), (-575472), (-150087)
CUL9	(-7726)		RASGRP3	(-341929), (+308), (+55623)
CUX1	(+438158)		RASL11A	(-5965)
CUZD1	(+2406)		RASL11B	(+95110)
CWC15	(+196921)		RASSF2	(-74929)
CXCL12	(+83693), (+364073), (+479238), (+492609)		RASSF3	(-49384), (+96478)
CXCL13	(-334407), (+188331)		RASSF4	(-11868), (+3686), (+4537)
CXCL14	(-231178)		RASSF5	(+6032), (+81926)
CXCR4	(+110209)		RBBP5	(-297)
CXCR5	(+25425)		RBBP8	(+172914)
CXXC11	(+96437)		RBFOX1	(-249461), (-245772), (-105102), (+19247), (+72663)
CXXC4	(-411460)		RBFOX2	(+32428), (+177918)
CXXC5	(-12356), (-9931), (+7671), (+11154), (+48840), (+96270)		RBFOX3	(+279775), (+280428)
CXorf36	(-605388)		RBKS	(-487135), (-474327), (-465521), (-455646), (-273270)
CYB561	(+46174)		RBL1	(-63)
CYB561A3	(-7387)		RBM12B	(+336363), (+410607)
CYB561D1	(+75)		RBM17	(-2865)
CYB5D1	(-102)		RBM19	(+102917), (+115758)
CYB5R1	(+2368)		RBM20	(-26366), (-24038), (+6174), (+35623), (+62326), (+81591), (+220580), (+221196)
CYBRD1	(-39236)		RBM24	(+8490), (+10615), (+24044)
CYCS	(-270), (+91)		RBM26	(+447573)
CYLD	(-39832)		RBM28	(-45), (+76442)
CYP11B2	(-62026)		RBM33	(-160595), (-50186)
CYP17A1	(+60385), (+61380)		RBM38	(+49898)
CYP19A1	(+182527)		RBM39	(-680), (-237)
CYP26A1	(+385075)		RBM42	(-351)
CYP26B1	(+8109), (+32378), (+34172), (+251454), (+264901), (+313649), (+316733), (+339808), (+347546), (+351673), (+430904), (+649683), (+655717), (+674535)		RBM43	(+254390), (+263883), (+637763), (+673922)
CYP27A1	(+24726)		RBM44	(-83417), (-74930)
CYP27C1	(-2769), (+70296)		RBM48	(+68), (+86028), (+167153), (+169920), (+192443), (+226567)
CYP2W1	(-733), (+43145), (+57817)		RBM7	(-108412)
CYP46A1	(+88585)		RBM8A	(+111)
CYP51A1	(-43082)		RBMS1	(-377464), (-343061), (-243117), (+223661), (+279202)
CYR61	(+26614)		RBMS3	(-181712), (-13978), (+641918)
CYTH1	(-7535)		RBP3	(+29407)
CYYR1	(-270329), (-159682), (-146619), (+182818)		RBPJ	(-348777), (-235601), (-177475), (-147625)
DAAM1	(-599728), (-514138), (-497818), (-447802), (-440427), (-380578), (-275652), (-155469), (+114192), (+158926)		RBX1	(+97700), (+98108)
DAAM2	(+25860), (+87809), (+95114)		RCAN1	(+88150)
DAB1	(+12526)		RCOR1	(-31811)
DAB2	(-985392), (-369514), (+175)		RCSD1	(+33162), (+84645), (+85432)
DAB2IP	(-75830), (+70914)		RCVRN	(-209744)
DACT1	(+25548), (+111138), (+127458), (+177474), (+184849), (+244698), (+349624), (+469807)		RDH10	(-1090), (+76421), (+126753), (+127494), (+165190)
DACT2	(+87419), (+231193)		RDH11	(+191)
DAD1	(+250230)		RDH12	(+31970)
DAG1	(-10705)		RDH14	(+400584), (+406696), (+497629), (+512563), (+513269)
DAGLA	(-77216), (-29057), (-4381), (+53113)		RDH5	(-3121), (-275)
DAGLB	(+8621)		RDH8	(-4232), (+14520)
DAP	(-494057), (+177221), (+241320)		RECK	(-54524)
DAPK1	(-337267)		REEP1	(-77062), (-55521), (+36082), (+57733)
DAPL1	(-68051), (+158814)		REEP3	(+812), (+93102), (+191117)
DARS	(-20350)		REEP4	(-875)
DBF4B	(-103772), (-100145)		REG3G	(-916275), (-907471), (-898009)
DBH	(+73174)		RELL1	(+24403)
DBI	(-541), (+10762)		REPS1	(-126651), (+182639)
DBN1	(-22279), (+598)		RERE	(-30706), (-5418), (+156853)
DBNL	(-54515)		REST	(-36375)
DBX1	(-148403), (-99363), (+291702), (+310707)		RETN	(-5072)
DCAF10	(+249)		REV1	(-521456), (-398735)
DCAF11	(-445)		REV3L	(-68866), (-433)
DCAF12	(+77765)		RFC2	(-8796)
DCAF17	(+48861)		RFC3	(-299350), (+531402)
DCAF4	(+82405)		RFPL4B	(+486677), (+559570), (+773686)
DCAF5	(-928)		RFTN1	(+39267)
DCAF8	(+54497)		RFX4	(+1136)
DCAKD	(-3696), (+3296)		RFX6	(+202889), (+290773), (+291539), (+292292), (+317904), (+355262), (+355987)
DCC	(-876362)		RFXAP	(-40880)
DCDC2C	(-44293), (+135823), (+172890)		RGCC	(+89045)
DCLRE1A	(-73)		RGMA	(-908647), (-906568), (-791938), (-513401), (-393761), (-308633), (-191542), (-180009), (+169488)
DCLRE1C	(-257)		RGMB	(-554407), (-459221), (-5804), (+538), (+1239), (+4067)
DCN	(-851983), (+11419)		RGPD4	(-144776)
DCP1B	(+70989)		RGS1	(-127493)
DCP2	(+87356)		RGS10	(+120522), (+132627), (+140923), (+173132)
DCT	(+227678)		RGS16	(-30460), (-29521), (-13686), (-11832), (-11417), (-10617), (-7518), (-6498), (+132)
DDC	(+30544), (+62906)		RGS17	(-164840)
DDHD1	(-487802), (-468705), (-258243), (-202668), (+141895), (+175116)		RGS2	(+94303)
DDI1	(-149383)		RGS20	(+103316)
DDIT4	(-1037), (-477), (+1592), (+47037), (+51634)		RGS21	(+131242)
DDR2	(+63979)		RGS3	(+24500), (+121584), (+124366), (+134893), (+137389), (+156690), (+180154), (+188141), (+191624)
DDRGK1	(+444)		RGS6	(-220770), (-203817), (+705748), (+711101)
DDX1	(+139507), (+144179), (+295216), (+298769)		RGS7	(-90200), (-19720)
DDX10	(+5577), (+308507), (+636088), (+713119)		RGS7BP	(-175513)
DDX11	(+161366)		RGS8	(-79450), (-27077), (+38046), (+38985), (+54820), (+56674), (+57089), (+57889), (+60988), (+62008)
DDX18	(+21479)		RGS9	(+392778)
DDX20	(-30060), (-25842), (-19195)		RHBDD3	(+42290)
DDX21	(-19)		RHEB	(-234483), (-216300), (-186198)
DDX25	(+37484)		RHEBL1	(-9935)
DDX27	(+123), (+9574), (+11654)		RHNO1	(+8256)
DDX28	(-45845)		RHOB	(-67669), (-35646), (-27934), (+104406), (+137702), (+170404), (+175799)
DDX41	(-29100), (-20419)		RHOBTB1	(-42774), (-520)
DDX49	(-296), (+145)		RHOT2	(-31274)
DDX5	(-295), (+257)		RHPN1	(+54005)
2016-12-01	(+25496), (+109022), (+113180), (+454258), (+473524), (+531366), (+576072)		RIC8B	(-172367), (-496)
DEFB1	(+103891), (+144627)		RICTOR	(-18515)
DEFB108B	(-67788), (-32989)		RIF1	(-50)
DEFB133	(+42703)		RIMKLA	(+43038)
DEGS1	(+21740), (+29794)		RIMS1	(-395993)
DEGS2	(+37095)		RIMS3	(+2210)
DENND2A	(+1014), (+14153), (+99039)		RIMS4	(-25670), (+3991), (+6634)
DENND5B	(+12331)		RIN2	(-384158), (-283058), (-265877), (-231321), (-186791), (-70760), (-58035), (-36215), (+87693), (+88685), (+90607), (+91154), (+107604)
DEPTOR	(+162756)		RIN3	(+27014)
DERL1	(+115824), (+124619)		RINL	(-7742), (-4662), (+2446), (+15510)
DERL2	(-435)		RIOK1	(+64)
DERL3	(-5605), (+42288)		RIPPLY3	(+53858)
DES	(-13183), (-886)		RMDN2	(-238971), (-214783), (-181610), (-173626), (-163438), (-131073), (-122106), (-24958)
DESI2	(-100375)		RMI1	(+131039), (+190151)
DFNA5	(-213391), (-133381), (-63345), (-7441)		RMI2	(-16726)
DGAT1	(+10654), (+13007)		RNASE12	(-22795)
DGCR2	(+36987)		RNASE13	(-4466)
DGCR6	(+886)		RNASE4	(-2396), (-1747), (-1443), (-642), (-34)
DGCR8	(+30963)		RNASE7	(-2975)
DGKB	(-142)		RNASEH2B	(-785296), (-568937), (-555455), (-365743), (-301119)
DGKD	(-5204), (+72297)		RND1	(+93)
DGKI	(-96519)		RND3	(-519822), (-510329), (-136449), (-100290), (-31), (+344191), (+745927), (+838750), (+876092)
DGKZ	(-64659)		RNF103	(+60598)
DGUOK	(+109), (+105862)		RNF112	(+96982)
DHCR24	(-86056)		RNF121	(+337)
DHCR7	(+29572), (+235162)		RNF122	(+53493)
DHH	(+14859)		RNF139	(-263)
DHODH	(-80702)		RNF14	(-3740)
DHRS2	(+228714), (+245068)		RNF148	(-68183)
DHRS3	(+125843), (+139281)		RNF152	(-124555)
DHRS4	(-88499), (-72145)		RNF157	(-97218), (-30547)
DHRS7B	(+68267)		RNF165	(+53688)
DHX15	(+94446), (+551947)		RNF180	(+164904)
DHX29	(-230)		RNF181	(-5246)
DHX35	(+998924)		RNF187	(-67)
DHX37	(+49311), (+61244), (+61706), (+64860)		RNF207	(+16578)
DHX8	(-27055), (+46576)		RNF213	(+128349), (+129027)
DIAPH1	(+58200), (+101034), (+104793), (+122875)		RNF216	(+134684), (+147238), (+161102), (+174055)
DIAPH3	(+216862)		RNF219	(-299036)
DICER1	(-31965)		RNF220	(+197725)
DIEXF	(+56886)		RNF24	(-87032), (-10852), (+87877)
DIO2	(-4882)		RNF25	(+504)
DIP2C	(+71203), (+101127)		RNF31	(-327)
DIRAS2	(+518023), (+547201), (+640195), (+893269), (+953600)		RNF6	(+546), (+946)
DIRC2	(+175403)		RNPC3	(+219)
DIS3L2	(-27214), (+52573), (+243162), (+354135)		RNPS1	(-407)
DISC1	(+3800), (+9550), (+308188), (+342439), (+344794), (+367459), (+515953), (+656938), (+657355)		ROBO1	(-445512), (+148737)
DISP1	(-167034), (+94669)		ROPN1L	(-8969), (+78428), (+142527)
DIXDC1	(+20665)		ROR2	(+506341)
DKK1	(-97251), (-64251), (+152380)		RORC	(+20462)
DKK3	(-58067), (+29895)		ROS1	(+152737)
DLAT	(-66946), (+388)		RP1L1	(+109105)
DLC1	(+148009), (+383740), (+434240), (+465423)		RPA1	(+110155)
DLD	(+69498), (+76009), (+104757)		RPA2	(+39430)
DLEU1	(-254), (+42211), (+258570), (+272052), (+461764), (+526388)		RPA3	(+77670), (+78254)
DLG1	(-222223), (-191749), (-189501), (-73705), (-73180), (-56352)		RPAIN	(+16)
DLG2	(+219415)		RPAP3	(+113990), (+617651)
DLG5	(-13133)		RPE	(+47481)
DLGAP1	(-696092), (+831338), (+851157), (+928471), (+973246)		RPIA	(-322)
DLGAP2	(-818921)		RPL10L	(+360891)
DLGAP3	(-53409), (-49565)		RPL11	(-110379), (+93)
DLGAP4	(-69869)		RPL12	(+11)
DLL1	(+3720), (+20264), (+24175), (+46376), (+75799)		RPL13A	(+110)
DLX1	(-684)		RPL17	(-28815)
DLX2	(-294718), (-202341), (-182551)		RPL18A	(+23)
DLX4	(-54838)		RPL21	(+298), (+13053)
DMAP1	(-45)		RPL22L1	(+381), (+56986), (+118712)
DMBT1	(+287722)		RPL23	(+137), (+28333)
DMPK	(-1146)		RPL23A	(+697)
DMRT1	(-96697)		RPL24	(+81)
DMTF1	(+216)		RPL27	(-15)
DNAH14	(-305614)		RPL27A	(+6500), (+26718), (+125326)
DNAH17	(+80062), (+163858), (+169517), (+186949)		RPL28	(-3)
DNAH5	(-177728), (-93915), (-92119), (-91526), (-50365)		RPL3	(+8804)
DNAH9	(+225626)		RPL30	(-133), (+33712), (+40476)
DNAI2	(+3792)		RPL31	(-29564), (-25539)
DNAJA3	(+25458)		RPL35	(+21442), (+56614), (+82309)
DNAJB12	(+328), (+29595), (+34192), (+79637)		RPL36	(-4359)
DNAJB6	(+61561), (+470815)		RPL36AL	(+158)
DNAJC1	(-225795)		RPL37	(+84)
DNAJC11	(+67345)		RPL37A	(+667)
DNAJC15	(-139263), (+294097), (+535017), (+707679)		RPL38	(-483687)
DNAJC18	(-172)		RPL4	(-468), (+122)
DNAJC2	(-2808)		RPL41	(+130)
DNAJC21	(+105902)		RPL6	(+91)
DNAJC5B	(-72761)		RPL7	(+376)
DNAJC9	(+1701)		RPL7L1	(+131)
DNASE1	(-6153)		RPL9	(+48)
DNASE1L2	(-4311)		RPLP0	(-34027), (-89)
DNASE1L3	(+172728)		RPLP1	(+88012), (+195667), (+408428)
DNM1L	(-109837)		RPRD1B	(-133), (+75828), (+76527), (+93626)
DNM3	(+265948), (+303238), (+304025), (+480995), (+510438)		RPRML	(-88240)
DNMBP	(-15966)		RPS11	(+143)
DNMT3A	(+51364), (+53643)		RPS12	(+317316), (+318343)
DNMT3B	(+30103), (+34600)		RPS13	(+200)
DNPEP	(-17179)		RPS14	(-47979), (-62)
DNTTIP2	(-22)		RPS16	(+7328)
DOCK1	(-241327), (+352364), (+353994), (+629117)		RPS19	(+155)
DOCK10	(+103642)		RPS19BP1	(+7208), (+9831)
DOCK4	(+529337)		RPS20	(-89)
DOCK6	(+6133)		RPS24	(+750870)
DOCK8	(+131433)		RPS26	(+229)
DOCK9	(-20118), (+37), (+18089), (+47651)		RPS27	(+68)
DOK1	(+23637)		RPS27A	(-120463), (-119923), (-112479), (-111506), (+319)
DOK5	(+665206), (+879253)		RPS29	(-269)
DOK6	(+416666), (+445164)		RPS3	(-42684)
DOK7	(-1626)		RPS6KA2	(+111137), (+234803), (+283214), (+298218), (+305346), (+371283)
DPCD	(-278), (+98975)		RPS6KA4	(+37160)
DPF1	(+219791)		RPS6KA5	(+414450), (+435009), (+573481)
DPF3	(+250552), (+255905)		RPS6KB2	(+8082)
DPH6	(-922701), (-882201)		RPS6KC1	(-98430), (-92851), (-82566), (-71643), (-69573), (+330479)
DPM1	(+82)		RPS6KL1	(-16853), (-11487), (-10778)
DPP9	(-770), (-193), (+31203)		RPS7	(+58)
DPT	(+19973), (+115468)		RPS8	(+39)
DPY19L1	(-15976), (+289512)		RPS9	(+109), (+9395)
DPY19L3	(+92758)		RPTOR	(-15823), (-341), (+184728), (+287898), (+423792), (+425061)
DPY19L4	(-119)		RPUSD4	(+13936), (+49146), (+71978), (+77515), (+87313)
DPYD	(-403069)		RRAGC	(+705527)
DPYSL2	(+64042)		RRAS	(-663)
DPYSL4	(+46983)		RRAS2	(-63418), (+105621)
DRD1	(+208782), (+605973)		RRBP1	(+35195)
DRD5	(+88730)		RREB1	(-393475), (-361005), (+109316)
DRG1	(+168)		RRM1	(-272)
DRGX	(+32014)		RRM2	(+14995)
DSC1	(-138552)		RRM2B	(+40866)
DSCAM	(+81111)		RRP15	(+5), (+51200)
DSCAML1	(+268619)		RRP36	(-437)
DSCR4	(+37)		RRS1	(-144827)
DSCR8	(-150), (+50513)		RSL1D1	(+15535)
DSEL	(-911290)		RSU1	(-116563)
DSG1	(-16681)		RTDR1	(+27457), (+28877), (+31312)
DSN1	(-68417)		RTFDC1	(-45533), (-28480)
DSP	(+26359)		RTKN	(+1925)
DST	(-370547), (-259723), (-166070), (-163603), (+87275)		RTKN2	(-271), (+25176), (+174456), (+219454)
DSTN	(+77225)		RTN1	(-132336)
DSTYK	(-159)		RTN2	(+4136), (+18382)
DTD1	(+206347)		RTN4	(-70352), (-69379), (-61935), (-61395), (-566), (+170426)
DTL	(-221)		RTN4R	(+18573)
DTNBP1	(+397978)		RTN4RL1	(+84745)
DTX3	(+804)		RTP3	(-12039)
DTX4	(+15278)		RTTN	(+176)
DTYMK	(+21583)		RUFY4	(-60931)
DUOX1	(+68747)		RUNX1	(-514842), (-207438), (-190575), (-148754), (-131010), (-129722), (-89528), (-2238), (+60981), (+161155)
DUPD1	(+28477)		RUNX1T1	(-510721)
DUSP1	(+30131), (+110838)		RUNX2	(-840559), (-665469), (-630807)
DUSP10	(-804691), (-628279), (-568808), (-245912), (+32946), (+406374), (+836079)		RUNX3	(-235060), (+116849)
DUSP13	(-26)		RWDD2B	(+16637)
DUSP27	(+124)		RXFP4	(+3858), (+27183)
DUSP4	(-521335), (-468734), (-467987), (-454360), (-423588), (-422883), (-406207), (-337270), (-179571), (+61338), (+74484)		RXRA	(-188780)
DUSP5	(-53757)		RXRG	(+89), (+52024)
DUSP6	(-4192), (-983), (+685), (+6628), (+7359), (+251572), (+254322), (+292914), (+293373), (+293898), (+313043), (+455248)		RYBP	(-15740)
DUSP7	(-35345)		RYR1	(+1113)
DUT	(+64258), (+81081)		RYR2	(+137497)
DYM	(+404864)		S100A11	(-11355)
DYNC1H1	(-16529)		S100A16	(+10317)
DYNC1I1	(-163771)		S100A2	(-33155), (-729)
DYNC1I2	(+291)		S100A6	(+29326)
DYNC2H1	(+777621)		S100A7	(-46217)
DYNLL2	(-24028)		SACM1L	(-85870), (-192)
DYNLRB1	(+9609)		SACS	(-136589), (-36399), (-16819), (-10320), (+178), (+6316), (+112084)
DYNLRB2	(-849734), (-842513), (-393462)		SAE1	(+26937), (+97018)
DYRK1A	(+144350), (+160631), (+290387), (+342433), (+360853), (+364790), (+409384), (+435739)		SAFB2	(+155907)
DYRK1B	(-321), (+92), (+30552)		SAG	(+41482)
DYRK2	(-289671), (+57198)		SALL4	(-100628)
DYRK3	(+39441)		SAMD11	(-146996)
DYSF	(-13970), (-12055), (+6800), (+25618), (+31652), (+250431), (+329662), (+333789), (+341527), (+364602), (+367686), (+416434), (+429881), (+647163), (+648957), (+673226)		SAMD4A	(+70318), (+82679), (+100046), (+205558)
DYX1C1	(-44917)		SAMD8	(-2418)
DZIP1	(+34190)		SAMD9	(+74402), (+101275), (+101693)
DZIP1L	(-9284)		SAP30L	(-90398)
DZIP3	(+78)		SAR1A	(-29721)
E2F1	(+961)		SARDH	(+30386)
E2F2	(-24293), (+2466), (+5224), (+6135)		SARM1	(+30666)
E2F3	(-933)		SARNP	(-346)
E2F7	(-513224)		SATB2	(-340956)
E2F8	(-405418), (-356490)		SBDS	(-1)
EBAG9	(+20)		SBF2	(-389), (+387966), (+528463), (+530692), (+534353)
EBF1	(+475556), (+833716)		SBK2	(-3715), (-844), (+10677)
EBF2	(-143834), (+34820), (+354909)		SC5D	(-55685), (-50712), (+124807), (+126479)
EBF3	(-58988), (-58371), (+5464), (+172930), (+175371), (+467863)		SCAF1	(-1261)
EBI3	(+17427)		SCAF11	(-170108), (-384)
EBNA1BP2	(-34339)		SCAF8	(-117530)
ECD	(-79066)		SCAMP1	(+144457), (+155400), (+158106)
ECH1	(+240)		SCAND1	(-141938), (-70934)
ECHDC3	(+15297), (+30403), (+31576), (+152319), (+156133)		SCARA5	(-64393), (+44116)
ECI2	(-473272), (-375869), (-370876), (-261909)		SCARB1	(+98775), (+207829), (+334021), (+338201), (+340627), (+355925)
ECM1	(+57), (+26899)		SCCPDH	(-43151)
ECT2L	(+9696)		SCEL	(+337425)
EDEM3	(+563444), (+636625), (+641496)		SCFD2	(+408675)
EDN2	(-392628), (-230537), (-219738), (-193817), (-188537), (-179118), (-74275), (-18481), (-1758), (+35676), (+112445)		SCGB2B2	(-1575)
EDN3	(-46423), (+14862), (+34403), (+65702), (+85350), (+92489), (+112069), (+151635), (+271617)		SCHIP1	(-33168), (-10071), (+58475)
EDNRB	(+46583)		SCLY	(+48207), (+82823), (+89153)
EEF1G	(-940), (-357), (+18979), (+19406)		SCML4	(+37071), (+125994), (+132727)
EEF2K	(-10493), (+13937)		SCN5A	(+107002), (+107665)
EEPD1	(-306125)		SCNN1D	(+18670)
EFCAB1	(-83115), (-81458), (+85617), (+118532), (+144981), (+152904), (+154583), (+180154), (+199097), (+220151), (+327096), (+328381), (+344725), (+364875), (+392505), (+429745)		SCO1	(+22617)
EFCAB10	(-344897), (-272847), (-194773), (-152923), (-68371)		SCP2D1	(-19486)
EFCAB4B	(+24788)		SCRIB	(+70169)
EFCAB6	(-17356), (-16914)		SCRN1	(+150164), (+150705)
EFCAB7	(+1)		SCYL1	(-105742), (-103667), (-35126), (-26047)
EFCC1	(+38211)		SCYL3	(-51552)
EFHC1	(+3814)		SDC1	(+133720)
EFHD2	(-230657), (+16260), (+22574)		SDC2	(-165282), (-48751), (+27417), (+127292)
EFNA2	(+27457), (+69697)		SDC3	(-72602), (+20256), (+22767), (+84763), (+99121)
EFNA5	(-182963), (-1171), (+106698), (+659115)		SDC4	(+25260)
EFTUD1	(+115522), (+132772)		SDCBP2	(+3697), (+55664)
EFTUD2	(+212)		SDCCAG8	(+101)
EGFL6	(-209215), (-192638), (-191878), (-171042), (-105823)		SDF2	(+131)
EGFLAM	(+175192)		SDF2L1	(+9264)
EGFR	(-234934), (-33429), (+44708), (+46196), (+53295), (+67629), (+81370), (+172904), (+289504), (+333351)		SDHA	(-57793)
EGLN3	(-80000)		SDHB	(-58541)
EGR2	(-304354)		SDHC	(-37), (+85495)
EHD1	(+9501)		SDIM1	(-182223)
EHD2	(+6072)		SDK1	(-33183), (+137964), (+257192), (+355860), (+626330), (+653831), (+654622), (+696727), (+868254), (+914633)
EHD4	(+32038), (+41933)		SDK2	(-75877), (+48495), (+300753)
EIF1AD	(-42)		SDPR	(-308449), (-304719), (-86224)
EIF2AK2	(+31452)		SDR39U1	(+228)
EIF2AK3	(-348)		SDR42E2	(+29492)
EIF2B2	(-28121), (-23175), (-14655)		SDR9C7	(+93245)
EIF2D	(+192), (+23099), (+98993)		SEC14L5	(-13411)
EIF2S2	(-475), (+42882), (+74313), (+87758)		SEC16A	(-49192)
EIF3D	(-35554), (+365)		SEC16B	(-14395), (+96448), (+168947), (+713153), (+760434)
EIF3E	(+11)		SEC23A	(+486336), (+697447)
EIF3H	(+99)		SEC23B	(+171)
EIF4A1	(-183)		SEC23IP	(-202)
EIF4A2	(-86)		SEC24B	(-64910)
EIF4A3	(+40712)		SEC24C	(-13866), (-95)
EIF4E3	(+527313)		SEC61G	(-225698), (-24193)
EIF4EBP2	(-79793)		SECTM1	(-4932), (+3425)
EIF4G2	(-855)		SEL1L	(+83647)
EIF4H	(-79959), (-72982)		SEL1L2	(+189703)
EIF5AL1	(-22058), (-5255)		SEL1L3	(+44389)
EIF6	(-23156), (-20992)		SELPLG	(-60388), (-59594), (-10601), (+22359)
ELAVL2	(+56347), (+139615)		SEMA3A	(-551716), (-507207)
ELF1	(+26056)		SEMA3C	(-242179), (-110327), (-23037), (+42345), (+196403)
ELFN1	(-40653), (+127289), (+154786), (+165342), (+394111), (+469795)		SEMA3D	(-478762), (-65096), (-64358), (-63762), (+375318), (+419827)
ELFN2	(-36945)		SEMA3E	(+180486)
ELK3	(+25478), (+27183)		SEMA3G	(-5115)
ELL2	(-285106)		SEMA4A	(-29573), (-24541)
ELMO1	(+132679), (+137567), (+159692), (+300065)		SEMA4C	(-25873), (-7944)
ELMOD1	(+73921)		SEMA4G	(-89157), (-85686), (-81929), (-81446), (-60234)
ELMSAN1	(-49272), (-4668)		SEMA5B	(+5936)
ELN	(-127857)		SEMA6A	(-415202), (-364884), (-164918), (+53540), (+196399)
ELOVL5	(-322)		SEMA6B	(-74941), (-73936), (-25207), (-6814)
ELP3	(+199)		SEMA6C	(+3626)
EMC10	(+14647), (+23946)		SENP1	(+82194)
EMC2	(+227983)		SENP6	(-120453), (-118233), (-108216)
EMC7	(+53561)		SENP8	(-862134), (-781102), (-312387)
EMC9	(-321), (+104), (+552)		SEPN1	(-70200)
EME1	(-46)		SEPP1	(-252970), (+216262), (+220874)
EMID1	(-61806), (-61325), (+19837)		Sept10	(+116695), (+267972), (+287412), (+307849), (+318864), (+374031), (+470299)
EMILIN2	(+67317)		Sept11	(-137558), (+35291)
EMILIN3	(-116594), (-109341), (-20381), (+4397), (+5885), (+8479)		Sept2	(+442)
EML1	(-20444)		Sept5	(-50886)
EML4	(-96836), (-30623), (-27266)		Sept7	(-84396), (-51223), (-46543), (-599), (-119), (+46006)
EML6	(-241575), (+155575)		Sept9	(+73907), (+101752), (+139926), (+152631), (+155748), (+395992)
EMP2	(+3058)		SERAC1	(+149038), (+149930)
EMP3	(+7365)		SERINC2	(-3868)
EN2	(-1713), (+25954), (+136363)		SERINC5	(+127753), (+156923)
ENAH	(-114592), (-113924), (-44485)		SERP2	(-55484)
ENC1	(+533269), (+577377), (+601160)		SERPINB1	(+59075)
ENDOV	(-25951), (-25273)		SERPINE1	(-4910), (+43), (+11518)
ENGASE	(-40625), (+127108), (+127761)		SERPING1	(-12065), (+50930)
ENHO	(-36022)		SERPINH1	(-8109), (+73002)
ENO1	(+30519), (+55807)		SERPINI1	(-177)
ENO3	(+60)		SERTAD1	(+80), (+4585)
ENO4	(+31379), (+39135)		SERTAD2	(-205548), (-25998)
ENOX1	(+56026), (+228688), (+469608)		SERTM1	(+104432)
ENPP1	(+12038), (+56140)		SESN1	(+358), (+333993), (+502087)
ENPP3	(-147)		SESN3	(-286508)
ENSG00000115128	(-4422), (+90)		SETBP1	(+35342), (+564400), (+574424)
ENSG00000141979	(-1218)		SETD3	(-590), (+162596)
ENSG00000145965	(-98500), (-21532)		SETD4	(+496076), (+803480), (+820343), (+862164), (+879908), (+881196), (+921390)
ENSG00000148123	(-427761)		SETDB2	(-395)
ENSG00000166329	(-66051), (+82537), (+106852), (+190913), (+199295), (+226441), (+301928), (+353630), (+457072)		SEZ6L	(-423714), (-422139), (-226777), (-198909)
ENSG00000170091	(+378091), (+502465)		SF3A3	(-9715), (-9249), (+813)
ENSG00000171282	(-49680), (-14023), (+20634), (+29910)		SF3B4	(+136), (+501)
ENSG00000173517	(-792), (+322532)		SFMBT2	(-242790), (-201615), (-196707), (+805977)
ENSG00000174093	(-29511)		SFPQ	(-20)
ENSG00000178404	(+7717), (+23529)		SFRP1	(+116666), (+215378), (+376785)
ENSG00000182319	(-278766), (+61419)		SFRP5	(+6782)
ENSG00000187607	(-201)		SFSWAP	(-88672), (-86559), (-85963)
ENSG00000213121	(-22437)		SFT2D1	(+24071)
ENSG00000214325	(-208698)		SFTPA1	(+257267), (+327130)
ENSG00000226321	(+69399)		SFTPD	(+11028), (+80891)
ENSG00000243627	(-6005)		SFXN3	(+11648), (+12024)
ENSG00000249240	(+22328)		SFXN5	(+7), (+207)
ENSG00000251537	(+2), (+5901)		SGCA	(+32), (+12623), (+15654), (+31016)
ENSG00000254469	(-443)		SGCD	(+2785), (+147795), (+153235)
ENSG00000254692	(-2583), (-101)		SGCE	(+35259)
ENSG00000255168	(+10138)		SGCG	(-729477), (-726168), (-555102), (-476924), (+140666), (+246434)
ENSG00000256646	(+62), (+210986), (+314180), (+580577), (+581246)		SGIP1	(-351589)
ENSG00000258677	(-324)		SGK1	(-233384), (-34201)
ENSG00000258724	(+78673)		SGK2	(+17981), (+18839)
ENSG00000259132	(+4061)		SGPP1	(-60272), (+86295)
ENSG00000259316	(-4938)		SGPP2	(+24429)
ENSG00000259529	(-4166)		SH2B2	(-30956), (-54), (+18695)
ENSG00000260170	(-51)		SH2D1B	(+22652), (+47411)
ENSG00000264545	(+16)		SH2D4A	(-228670), (-136193), (+44020), (+72483), (+125058)
ENSG00000267179	(-33)		SH3BP1	(-5363)
ENSG00000268133	(-340)		SH3BP4	(-475874), (-456938), (-299809), (-296077), (-208441), (-206163), (+2907), (+27360), (+33490), (+192348)
ENSG00000268173	(+4592)		SH3GL1	(+8504), (+20964), (+25194)
ENSG00000268327	(+30769)		SH3GL2	(+826228)
ENSG00000269590	(-179)		SH3GLB2	(+4583)
ENSG00000269690	(-90964), (-60409), (+17898)		SH3PXD2A	(-52977), (+82900), (+274744), (+278309)
ENSG00000270149	(-71)		SH3PXD2B	(-88243), (+99384)
ENSG00000271079	(-51934)		SH3RF2	(+45790)
ENSG00000272260	(-53801)		SH3RF3	(+155487), (+251755), (+306922), (+317937), (+338374), (+357814), (+509091)
ENSG00000272442	(-2555)		SH3TC2	(+60798), (+85991)
ENTPD2	(-3692)		SHANK2	(-271537), (-65947), (+17529), (+408757), (+480030)
ENTPD4	(+4905)		SHB	(+6277), (+42727), (+46057), (+51796), (+74105)
ENTPD6	(-78455)		SHC1	(-4048), (-453)
EP300	(-42727), (-42319)		SHC4	(-83046)
EPAS1	(-606098), (-223841), (-162700)		SHCBP1	(-28782)
EPB41L1	(-124344), (-53340), (+81717)		SHF	(+689), (+2495)
EPB41L2	(-2702), (+150619)		SHH	(-149674)
EPB41L3	(+29055)		SHISA2	(+25641), (+28275), (+33785), (+128485), (+168961), (+281864), (+318815), (+358690), (+362289)
EPC1	(+207626), (+210077)		SHISA4	(-5685), (+17794)
EPC2	(-45246), (-29975)		SHISA6	(-352256), (-341777), (-320395)
EPCAM	(-169884), (-143453)		SHISA9	(+208778)
EPDR1	(+23421)		SHMT1	(-48140)
EPG5	(+21400)		SHOC2	(-652)
EPHA1	(-13352), (+3583), (+23997)		SHQ1	(+385822)
EPHA2	(+4572), (+10926)		SHROOM3	(+377045)
EPHA3	(+900408), (+928226)		SIAH1	(-165478)
EPHA4	(-711488), (-504854)		SIGLEC14	(-34610)
EPHA7	(+712351)		SIGLEC15	(+120363)
EPHB2	(+165704)		SIK1	(-122704), (-84695), (-83726), (-71143), (-67796), (+14649)
EPHB3	(+3997), (+98129), (+126596)		SIKE1	(+22806)
EPHB4	(+25181)		SIL1	(+242966)
EPHX3	(-33653), (-19596), (+18547)		SIM1	(+183276), (+234349), (+326080)
EPM2A	(+247)		SIM2	(-68085), (+3327), (+212024)
EPN2	(-174987), (-173630), (-49223)		SIMC1	(-164135), (+115364)
EPO	(+81517)		SIN3A	(-1527)
EPOR	(+16)		SIPA1L1	(-284837), (+182344), (+199297)
EPS15L1	(+36325)		SIPA1L2	(+277388), (+277805), (+418790), (+567284), (+589949), (+592304), (+626555), (+925193), (+930943)
EPS8L3	(-41656)		SIPA1L3	(+97231)
EPT1	(-371)		SIRPA	(-118059), (-63482)
EPYC	(+744681)		SIRPG	(-174035), (-119458)
EQTN	(-117235), (+171924)		SIRT1	(-120188)
ERAL1	(-108088), (+126)		SIRT2	(+13802)
ERBB3	(-437)		SIRT4	(-10372), (-9418), (+191)
ERBB4	(-153806)		SIX2	(-385556), (-381640), (-328333), (-228900), (-190623), (-20003), (-5188)
ERC1	(+182741), (+366085)		SIX5	(-1521), (-268)
ERCC1	(-224)		SKA1	(-128)
ERCC4	(-809759), (+92)		SKA2	(+145)
ERCC5	(+1012)		SKAP1	(-68310), (-53410), (+253883)
ERG	(-72610), (+364239)		SKIV2L2	(+192)
ERGIC3	(-44126)		SKOR1	(-105164)
ERH	(+365)		SKP2	(+4373)
ERLIN2	(-9247)		SLA	(-58845)
ERMAP	(-9644)		SLBP	(+16455)
ERN1	(-72753), (-48087), (-15723)		SLC10A1	(+30199)
ERRFI1	(-111698), (-51067)		SLC10A2	(+220990)
ERV3-1	(-53)		SLC12A2	(-198336), (+372179)
ESAM	(-1066)		SLC12A3	(-3806), (+44410), (+45778), (+46877)
ESD	(+163637), (+451669)		SLC12A7	(-55829), (-28458), (-13094), (-9181), (-6466), (-1131)
ESF1	(-31), (+135184)		SLC14A2	(-898561), (-369503), (-359479)
ESM1	(+82691), (+84017), (+284324)		SLC15A1	(-207247), (-177685)
ESR1	(+409708), (+583321)		SLC16A12	(-108639)
ESR2	(+61877)		SLC16A3	(-127140)
ESRRB	(-145898), (+312917)		SLC16A6	(-95462)
ESRRG	(-92208)		SLC16A7	(-648589)
ESYT2	(+10951)		SLC16A9	(+41705)
ESYT3	(-15920)		SLC17A9	(+41550)
ETNPPL	(-302094)		SLC1A2	(-104211), (-96227), (-92763), (+267155)
ETS1	(+412808)		SLC1A3	(-103539), (+77801), (+134117)
ETS2	(-71003), (+48309), (+217821)		SLC1A4	(-309490), (-129940)
ETV1	(+247628)		SLC1A5	(-7690)
ETV3L	(+30006)		SLC20A2	(-13036)
ETV4	(+15890)		SLC22A1	(-142416), (-91483)
ETV5	(+87330)		SLC22A11	(-159295)
ETV6	(+303888)		SLC22A12	(+98030)
EVA1B	(-42027), (-27229)		SLC22A2	(-42496)
EVL	(+57790)		SLC22A23	(-240168), (-237542), (+23338)
EVPL	(+21963)		SLC22A3	(-46756), (+79264)
EVX2	(+229054)		SLC22A31	(+27444), (+28213)
EXOC2	(+9063)		SLC22A4	(-35454), (-35030), (+24488)
EXOC3L4	(+10232)		SLC22A5	(-50820)
EXOC4	(+79), (+450665), (+528591), (+779313)		SLC22A9	(+120225)
EXOC6	(-45774)		SLC23A2	(+111719)
EXOG	(+45735), (+46398)		SLC24A3	(+289717), (+390817), (+407998), (+442554), (+487084), (+603115), (+615840), (+637660)
EXOSC8	(+189)		SLC24A6	(+95000)
EXT1	(-798708), (-503710), (-393010), (-379227), (-234135), (+264013), (+398330), (+448138), (+548373)		SLC25A1	(-108650)
EXT2	(+139829), (+150728)		SLC25A11	(-5321)
EYA1	(-470822), (-122635), (+5465), (+188535), (+556813)		SLC25A15	(+203761)
EYA2	(-106466), (+84541), (+172421)		SLC25A17	(+107523)
EYA4	(-109593), (-108566), (+304965), (+308354), (+310714), (+456559), (+460431), (+592698)		SLC25A19	(-106453)
EZH2	(-30169)		SLC25A21	(+29822), (+324424)
EZR	(+17496), (+156307)		SLC25A22	(-1124), (+279)
F2R	(-14667)		SLC25A24	(+183694)
F2RL2	(-77942)		SLC25A28	(+64746), (+68979)
F3	(-205449)		SLC25A3	(+104)
F7	(-7335)		SLC25A33	(-139418)
FABP1	(-32595), (+50825)		SLC25A34	(-136)
FABP5	(-162527), (-125172), (-123601)		SLC25A37	(+12247)
FABP6	(-21859)		SLC25A45	(+346)
FAHD2A	(-99012)		SLC25A48	(-24269)
FAHD2B	(+198995), (+216924)		SLC25A51	(-158824), (-122374), (-119044), (-113305), (-90996)
FAIM2	(+34287), (+34672)		SLC27A1	(+25694)
FAM103A1	(-63)		SLC28A2	(+79953)
FAM110A	(+14675)		SLC28A3	(+169734), (+228846)
FAM110B	(-979839), (+162299)		SLC29A1	(-22795), (-6837)
FAM114A1	(+75706)		SLC29A3	(-63358), (-51466), (+271903), (+328849)
FAM114A2	(+77821), (+174692), (+230918)		SLC2A10	(+78671)
FAM120B	(+131785), (+166645)		SLC2A11	(-12261)
FAM122B	(+126079)		SLC2A12	(+16624)
FAM126A	(+79381), (+127938)		SLC2A13	(+381805)
FAM126B	(-213)		SLC2A2	(-366484), (-297357)
FAM129B	(+49501)		SLC2A3	(-90767)
FAM131A	(-1645)		SLC2A9	(+151119)
FAM132B	(-49912), (-15296), (-8966)		SLC30A10	(+136047)
FAM134B	(-263699), (-190212)		SLC30A6	(-14)
FAM155A	(+655863)		SLC30A8	(-72368)
FAM161A	(+89495), (+89952)		SLC31A2	(+3639)
FAM162A	(+32183)		SLC32A1	(-74931)
FAM163A	(+74734)		SLC34A2	(-154839), (+162726)
FAM170A	(+160003)		SLC35A5	(+151)
FAM172A	(-74)		SLC35B1	(-19600), (-15761)
FAM173A	(-674)		SLC35B4	(-135629), (-133465)
FAM173B	(+203037), (+346041)		SLC35C2	(+45973)
FAM174A	(+292337)		SLC35D3	(+67488), (+91060), (+94243)
FAM174B	(-226312), (+25533), (+31082), (+32321), (+38294), (+114597)		SLC35F6	(+8632)
FAM180A	(-162455), (-129219)		SLC36A4	(+192542)
FAM184A	(-82860), (-48276)		SLC38A1	(-32108), (-7937), (+108339)
FAM185A	(+92278), (+126815), (+141277)		SLC38A10	(-34367), (+8344)
FAM187A	(-324)		SLC38A2	(-414186), (-397733), (-152245), (+173), (+71747), (+95918)
FAM189A2	(+50095)		SLC38A4	(-138260), (-48873), (+38944), (+55397), (+300885)
FAM19A5	(-652541), (-652190), (+151233)		SLC38A6	(-118570), (-49715), (-20)
FAM200A	(+49)		SLC39A11	(+79132), (+685112), (+703352), (+758184), (+905183), (+916688)
FAM20C	(-103359), (-26446), (+311907), (+337380)		SLC39A13	(+7665)
FAM3C	(-134259)		SLC39A9	(-430)
FAM3D	(-908544), (-285570)		SLC3A2	(-280)
FAM47E-STBD1	(-4351)		SLC41A1	(+19983)
FAM49A	(-393807), (-393392), (+408645), (+449727), (+668144), (+687692), (+763414)		SLC44A2	(+243), (+19626)
FAM49B	(-362752), (-324518), (-324150), (-202746)		SLC44A3	(-73101)
FAM50B	(-51907), (-50943), (-40273), (-23123), (+34789), (+111757)		SLC45A1	(-240451), (-179820), (+342785)
FAM53A	(-11839)		SLC45A4	(+85)
FAM53B	(+71520), (+95058)		SLC46A1	(+3879)
FAM5B	(+37983), (+85264), (+629470), (+701969)		SLC47A1	(-25678)
FAM60A	(-252394), (+91161)		SLC47A2	(-11617)
FAM64A	(+80)		SLC4A1	(-1879)
FAM65B	(-8679), (+7099)		SLC4A11	(-223156)
FAM76B	(-601), (+272086)		SLC4A1AP	(+343)
FAM83H	(-11409), (-3988)		SLC4A2	(+270)
FAM84B	(-275469), (+146341), (+182842), (+183504), (+780731)		SLC4A3	(+15127), (+67934), (+75552), (+109966), (+588401)
FAM86A	(-109108)		SLC50A1	(-466)
FAM8A1	(-170429)		SLC51B	(+71)
FAM90A1	(-172211)		SLC6A1	(-24151), (+202688)
FAM98B	(+54)		SLC6A11	(+152374)
FAM9A	(-112993)		SLC6A18	(-20540), (+2574)
FAM9B	(+119797)		SLC6A19	(-83094), (-80379), (-76466), (-61102), (-33731), (+3220)
FAM9C	(-50625), (-34764)		SLC6A6	(-112820)
FANCM	(-1582)		SLC7A1	(+88113), (+98258)
FANK1	(+16862), (+166198), (+251921), (+331409), (+346552), (+356912), (+454083), (+476841), (+490708)		SLC7A14	(-227423), (-165697)
FAR1	(+584892)		SLC7A4	(-12700)
FAR2	(-639510)		SLC7A7	(-5160), (+644)
FARP1	(-116525), (-59432)		SLC8A1	(+53732), (+384258), (+640853)
FARSA	(-4805), (-4435)		SLC9A1	(+42505), (+55506)
FARSB	(+207391)		SLC9A2	(-14737)
FASN	(-8215)		SLC9A3	(-7548)
FASTKD1	(+59744)		SLC9A4	(+131667)
FAT1	(-404567), (-224901), (-130614), (-34239)		SLC9A6	(+79664)
FAT2	(-28399), (-23992)		SLC9A8	(-37358)
FAT3	(-561488), (-479679), (-54020)		SLCO3A1	(+289402), (+420221), (+523546)
FAXDC2	(+20453), (+21004)		SLCO4A1	(-186961), (-117620)
FBLN1	(+109652)		SLCO5A1	(+237746), (+247052)
FBLN5	(+55819)		SLFN5	(+892)
FBN1	(+233345), (+250168)		SLFNL1	(+19275)
FBN2	(+203241)		SLIT2	(+192556)
FBXL14	(+236842), (+420186)		SLIT3	(-115901), (+139921)
FBXL22	(+14038)		SLITRK5	(-548361)
FBXL7	(+101258)		SLMO2	(-8956)
FBXO10	(-194)		SLN	(+54542)
FBXO11	(-205672)		SLX4	(-34086)
FBXO17	(-13358)		SLX4IP	(-669), (-48), (+146711)
FBXO24	(-5000), (-3544)		SMAD2	(-73096)
FBXO27	(+43328)		SMAD3	(-182237), (-47380), (-27941), (-21359), (+59904), (+82762), (+112960)
FBXO30	(-272)		SMAD4	(+123995)
FBXO31	(+376262), (+431750), (+499344), (+713538)		SMAD5	(-74243)
FBXO32	(-75556)		SMAD6	(-22232), (+181380), (+316237), (+335676), (+342258)
FBXO7	(+65701), (+84363), (+147847), (+278670)		SMAD7	(-105227), (+84142), (+313382), (+343514)
FBXW11	(-459)		SMARCA2	(+448036)
FBXW4	(+7996)		SMARCA4	(+74753)
FBXW9	(-9)		SMARCB1	(+9744)
FCGR2A	(-105678)		SMARCC2	(+23911), (+29937)
FCGR3A	(-62744), (+19010)		SMARCD1	(-21693)
FCGR3B	(+18434)		SMARCD3	(+1768)
FCN1	(+29022)		SMC3	(+50340), (+52668)
FCN2	(+8129)		SMC5	(-125064)
FDPS	(+62)		SMEK2	(+126794)
FDXR	(-478)		SMG7	(-1341), (-448)
FEM1B	(+67864), (+69731)		SMIM15	(-151722), (-139524)
FEM1C	(+178394)		SMIM2	(-157101)
FEN1	(-145)		SMIM20	(+56729), (+169905), (+228031), (+257881)
FER	(-893964)		SMIM21	(-900609), (-356896), (-210864), (-103091), (-44849)
FER1L6	(+70291), (+84164), (+87862)		SMLR1	(-151111), (+85297)
FERMT2	(-60106), (-26885), (-746)		SMNDC1	(-139130)
FEZ1	(+91948), (+231535), (+232747), (+284582), (+325743), (+326209)		SMO	(-38465)
FEZ2	(+142236), (+208859)		SMOC2	(+497028), (+645959), (+746811)
FGD4	(+67293)		SMOX	(-122358), (-46178), (+77142)
FGD6	(+70426)		SMPX	(-20274), (+16117)
FGF1	(-99797), (+262446)		SMUG1	(-8348), (+47701)
FGF12	(-496037), (-471588), (-456103), (-421395)		SMURF2	(-115926), (-115157), (-113856)
FGF16	(-146999), (-57744)		SMYD1	(-360), (+9511)
FGF18	(+323994)		SMYD2	(-283946), (+165929)
FGF23	(-62068)		SMYD3	(+287578), (+908425), (+927085)
FGF6	(+3818)		SNAI2	(-1885), (+153), (+103393), (+105050)
FGF7	(+197995), (+390729), (+393140)		SNAP25	(+110703), (+114362)
FGF9	(+67453), (+155554), (+266955), (+780092), (+783401), (+954467)		SNAP47	(+24570), (+59110)
FGFR1	(-267190), (-190979), (-182835), (+25164)		SNAPC5	(+102)
FGFR2	(+353471)		SNCAIP	(-167634)
FGFR4	(+7889), (+11734), (+14019), (+19012)		SND1	(+157382), (+292153)
FGGY	(-400298), (-145759), (-82023), (-72544), (+373175), (+435472)		SNED1	(-6870)
FGL2	(+80), (+486656), (+487948)		SNN	(+14124)
FH	(+72331), (+142811)		SNPH	(+7259), (+59226)
FHL1	(-82268), (+67271)		SNRNP27	(+394)
FHL2	(-56661), (-40072), (-39169)		SNRNP48	(-22265)
FHL3	(+4869), (+5335)		SNRPA1	(-156302)
FIBP	(-3379)		SNRPB	(+36)
FIGN	(-65089)		SNRPB2	(-121763), (-116987), (-114659), (-65766), (-16667), (-15020), (-48)
FIGNL1	(-85188), (-52826)		SNRPC	(-27200)
FILIP1L	(+68634)		SNRPD3	(+335)
FIS1	(+578)		SNRPG	(+100)
FITM1	(+78)		SNRPN	(+75326)
FJX1	(-24869)		SNTB1	(-761371), (-120563), (-101125), (-48521), (-44664), (+158701), (+223158), (+237813)
FKBP14	(+46)		SNTG1	(+145135), (+215820), (+705226), (+729738), (+951585)
FKBP15	(+66780)		SNURF	(-56015)
FKBP1A	(-56369), (-55261), (-151)		SNX11	(+68749)
FKBP2	(-951), (+4021)		SNX18	(+183574), (+383881), (+385207)
FKBP3	(+954)		SNX19	(-698333), (+76322), (+178139), (+196861), (+240894)
FKBP4	(-498787), (-470333), (+17861)		SNX20	(+66187)
FKBP9	(-65089), (-64741)		SNX29	(+116043), (+210262), (+211959), (+276152), (+288599), (+566810)
FLI1	(+31769)		SNX30	(-333)
FLNB	(+33543)		SNX5	(+240)
FLNC	(+2518), (+6023)		SNX7	(-337631)
FLRT1	(+28794), (+61677)		SNX9	(-153372), (-59755)
FLRT2	(-58264), (+766193)		SOAT1	(+59965)
FLRT3	(-584008), (-501458), (+57)		SOBP	(+201627), (+208360), (+297283)
FLT4	(-19783)		SOCS1	(+103665), (+155782)
FLVCR1	(+66863)		SOCS3	(-6418)
FLVCR2	(+66642), (+67723), (+69949)		SOCS4	(+24256), (+24583)
FMN1	(+36244)		SOCS5	(-53017), (-346), (+165075), (+175841)
FMN2	(-281699), (-280476), (+150974)		SOD2	(-7834)
FMNL1	(-49659)		SOGA1	(+21518)
FMNL3	(+33578)		SOGA2	(+81945), (+83010), (+178990), (+181899), (+221714)
FMO3	(-313868), (-73299)		SORCS2	(-117947), (+205735)
FMOD	(+44915)		SORCS3	(+168530)
FN1	(-424982), (-547), (+567)		SORD	(-240290)
FN3KRP	(-8344)		SORL1	(-34943), (-33271), (+440118), (+477566), (+576539)
FNBP1L	(+220242), (+221448), (+244116)		SOX11	(-101637), (-64061), (+800127), (+813930)
FNDC1	(-73530)		SOX12	(-15555)
FNDC3B	(-177268), (+41857), (+277700)		SOX21	(-559249), (-544150)
FNDC5	(-1608)		SOX30	(+40308), (+40749)
FNDC9	(-39442)		SOX4	(+4), (+291893), (+352776), (+554492)
FNTB	(+293)		SOX6	(+357806), (+601460), (+755695)
FOS	(-36130), (+106)		SOX7	(-30662)
FOSB	(+10684), (+24930)		SOX8	(-5052), (+71574), (+73037)
FOSL2	(-228490), (-46114), (-36239), (-27433), (-14625), (+2747), (+20836)		SOX9	(-682158), (+54978), (+66483), (+213482), (+268314), (+286554), (+892534)
FOXA1	(-270424)		SP2	(-377)
FOXA2	(-392774), (-340967), (-340603), (-339744), (-337834), (-279695), (-220920), (-217991), (-217253), (-107579), (+295322)		SP3	(+110642), (+357901), (+375370)
FOXB1	(+387063), (+388983)		SP5	(-205394), (-19921)
FOXC1	(+262368), (+432688)		SPACA1	(-168063)
FOXD1	(+173149)		SPACA3	(-21416)
FOXF1	(-586772)		SPAG17	(-148772), (-68435)
FOXI2	(-117454)		SPAG8	(+199)
FOXJ2	(-5661)		SPAG9	(-303), (+166382), (+168713), (+215295)
FOXJ3	(+163947)		SPARC	(-20573), (+156), (+89822), (+94229)
FOXK1	(-754530), (-727029), (-726238), (-684133), (-512606), (-466227)		SPATA13	(+6253), (+136564)
FOXK2	(-24981)		SPATA19	(+35876)
FOXL1	(+91710), (+305904), (+373498), (+428986)		SPATA24	(+8048)
FOXN2	(-203245)		SPATA31D1	(-212119)
FOXN3	(+190274), (+269526), (+403331)		SPATA32	(-31456), (-25941), (-21104)
FOXN4	(+177498)		SPATC1	(+2350)
FOXO1	(-15224), (+76771), (+209881), (+224202), (+286280), (+294835), (+432715), (+434216), (+790109), (+811270)		SPATS2L	(-317854), (-279641), (-266172), (-240556), (-127938)
FOXO3	(+31866), (+199960)		SPC24	(+12400), (+12927), (+13430), (+16989), (+17873)
FOXO6	(+10303), (+87072)		SPCS2	(+76)
FOXP1	(-67225), (+298119)		SPCS3	(+433398)
FOXP4	(+35316)		SPDL1	(-166604)
FOXS1	(+9282)		SPEG	(-3977), (+4907), (+10680), (+18242)
FRA10AC1	(-140)		SPEN	(+102150)
FRAT1	(+2230)		SPG21	(-1969)
FRAT2	(+13206)		SPHK1	(+13461)
FREM1	(+131233)		SPHKAP	(-889764), (-806352)
FRG1	(-929998), (-928902)		SPIC	(+77052)
FRG2B	(+7752), (+9734), (+11870)		SPIDR	(+177596), (+246857), (+251616), (+251997), (+399932)
FRK	(+51681)		SPINK2	(-49792)
FRMD1	(-153144), (-9370), (+71488)		SPOCK2	(-288)
FRMD3	(+107533)		SPOP	(+170)
FRMD4A	(-143949), (-66404), (-40917), (+70488), (+256225), (+369527), (+448477), (+541621), (+587240), (+722513)		SPOPL	(-429350), (+113735), (+243185)
FRMD5	(+183765)		SPP2	(+105847), (+207626), (+239332), (+241231), (+327471), (+345431)
FRMD6	(-341359), (-283132), (-256344), (-255412), (-143718)		SPPL2A	(-63169)
FRMD8	(-4274), (+32736), (+34811), (+103352), (+112431)		SPRED2	(+111529)
FRMPD1	(-50102), (-46559), (+8586), (+25425), (+64471)		SPRN	(-49631), (-47649), (-45513)
FRRS1	(+80048)		SPRY1	(+433179), (+577040)
FRS2	(-54327), (+64273)		SPRY2	(+543267), (+556604), (+615252), (+680276)
FSCB	(-454574)		SPRY4	(-33895), (+3958)
FSCN1	(-33894), (+14861), (+27814), (+41678), (+54232)		SPSB1	(+107184)
FSCN2	(+9626)		SPSB4	(+33132)
FSTL4	(+161987), (+364132), (+366975)		SPTB	(+60741)
FTCDNL1	(+52091)		SPTBN1	(-84633), (+26682)
FTHL17	(+50287)		SPTBN5	(-46463), (-36568)
FTO	(+468153), (+535722)		SPTLC1	(-65609)
FTSJD1	(+33633)		SPTLC3	(-433114)
FTSJD2	(+27029)		SPTSSA	(+431275)
FURIN	(-49924)		SRA1	(+801)
FXYD2	(-8762)		SRBD1	(+216295), (+220211), (+273518), (+372951), (+411228), (+581848), (+596663)
FXYD3	(-27594)		SRC	(+51090), (+66619), (+161254)
FXYD6	(+43676)		SRCRB4D	(+44976)
FYB	(+177734)		SREBF1	(-77131), (+22039), (+137696)
FYN	(-164486), (-158727), (-79140), (-77374), (+27168), (+30364), (+181947)		SREBF2	(-415)
FZD1	(-495962)		SRF	(+3150)
FZD2	(+47354), (+50981)		SRGAP1	(+162119), (+254584), (+255297)
FZD4	(+40313), (+66526)		SRGAP2	(-30772)
FZD7	(-180105), (-20019), (+79908)		SRL	(-3027), (+8417)
FZD8	(-543857), (-293330)		SRP14	(-64209), (-54399), (-25186), (-15746)
G3BP1	(-64172), (-534), (+38)		SRP19	(+13)
G6PC3	(-20935), (+309), (+25058), (+35388)		SRP9	(-80202), (-10763), (-10095)
GAA	(+4767)		SRPK2	(+34872)
GAB2	(+52364)		SRR	(-221246), (-123835), (-122304), (-110976), (-87666)
GABARAP	(-278)		SRRM1	(-136), (+59662)
GABPB2	(-31), (+72227)		SRSF1	(-52041), (-103), (+11837)
GABRB2	(+617596)		SRSF10	(-122060)
GABRB3	(+690778)		SRSF3	(+30961)
GABRP	(-260355), (-242243), (-229702), (-168505)		SRSF5	(+40190)
GABRR1	(-81018), (-73542)		SRSF7	(+223), (+28108)
GABRR2	(+16848), (+24324)		SS18	(+352472), (+623206)
GADD45B	(+15118), (+64789)		SSB	(-82883)
GADD45G	(+8), (+73085), (+231858), (+292189), (+545263), (+638257), (+667435)		SSBP1	(-280)
GADD45GIP1	(+3903)		SSBP2	(-100551)
GADL1	(-340478)		SSC5D	(-678), (+37845)
GAL	(-6797)		SSH1	(+19022), (+24538), (+85197)
GAL3ST4	(+16)		SSMEM1	(-2477)
GALC	(+859742)		SSPN	(+74205)
GALK1	(-7154), (+10457)		SSR1	(+96083)
GALM	(+57476)		SSR3	(+19674), (+137779), (+166386)
GALNT10	(-27718), (+164829)		SSTR1	(-342541)
GALNT12	(+127488)		SSTR4	(-343377), (-233703), (-232965), (-230036), (-171261), (-113122), (-111212), (-110353), (-109989), (-58182)
GALNT14	(-25182)		SSTR5	(-25399), (-23936)
GALNT15	(-31796)		SSUH2	(-67941), (+51108)
GALNT18	(+86860), (+110874), (+158456), (+194268)		ST3GAL1	(+85500)
GALNT2	(-377176), (-373848), (-372847), (-206007), (+17544), (+37302), (+253607), (+269129), (+308657)		ST3GAL3	(+127644), (+128265)
GALNT7	(+83661), (+96052)		ST3GAL4	(+9547), (+114420)
GALNT9	(-316365), (-266867), (-262153)		ST3GAL5	(-147645), (-147260), (-67413), (-4908), (-827), (+92152), (+96015), (+116498), (+118519), (+130197)
GALR1	(-77027)		ST5	(+103214), (+201822), (+222040)
GAN	(-172)		ST6GAL2	(-795515)
GANC	(-885)		ST6GALNAC1	(-39485), (-38250), (-27762)
GAP43	(+137474), (+376395)		ST7	(+66951), (+160758), (+276170)
GAPDH	(-1125), (-769), (-544), (+4742), (+17237), (+19337)		ST8SIA2	(-250731), (-119912), (-16587), (+147533), (+223836), (+229809), (+231048), (+236597)
GARNL3	(-130431)		ST8SIA4	(+75624)
GARS	(+64770)		ST8SIA5	(+45487)
GAS1	(-213425), (+348596), (+400310)		STAB2	(+164426)
GAS6	(-317809)		STAC	(-715599)
GAS7	(+83186)		STAC3	(-21728), (+39)
GATA5	(-105151), (-35810)		STAM2	(+244)
GATAD2A	(+31977), (+76530), (+89477), (+99570)		STARD13	(-232944), (+50520), (+55776), (+159363)
GATM	(+46610)		STARD3NL	(-234240), (-256), (+356)
GBA	(-31)		STAT1	(-6115)
GBF1	(+35265)		STAT4	(+130895)
GBX1	(+35645)		STAU2	(+287135), (+324831), (+325572), (+375904)
GBX2	(+525797), (+528742), (+660900)		STC1	(-226222), (-124610), (-75694), (-60167)
GCA	(+131750)		STC2	(-254076), (-253178), (-227808), (-170028), (-169564), (-166771), (-129863), (-128209), (-127507), (-125885), (+955), (+5260), (+27675), (+35246)
GCC2	(+131191)		STEAP1	(-316674)
GCFC2	(-767843)		STEAP1B	(-60980)
GCH1	(+129377), (+234889), (+252256), (+264617)		STEAP3	(-25162)
GCK	(-4526)		STIM2	(+294031)
GCLM	(-130816)		STIP1	(-4405)
GCOM1	(-82584), (-81021), (-37330), (-36520)		STK11IP	(-178)
GDF15	(+3986), (+4707)		STK16	(-16)
GDF6	(+795836)		STK17A	(+64939)
GDF7	(+156443)		STK17B	(-104643), (-61662)
GDF9	(-59)		STK25	(-38468)
GDNF	(+64137), (+112902), (+167113)		STK3	(+40893)
GDPD4	(+111188), (+112658)		STK31	(+208921), (+253665), (+314791), (+342863)
GDPD5	(-28358)		STK32C	(-220621), (-115651), (-114646), (+74057)
GEN1	(+39403), (+46200)		STK33	(-55732)
GFM2	(+183)		STK36	(-119)
GFPT1	(+133171), (+209787), (+241854), (+243042)		STK38L	(-209101)
GFPT2	(-17716)		STK40	(-785), (+19703), (+34501)
GFRA1	(+18458), (+217747), (+615790)		STMN1	(-90608), (-46723), (-11683)
GFRA2	(+31745), (+844799)		STMND1	(-119256)
GGA1	(-9170), (+25637)		STOM	(-121086)
GGCX	(+11383)		STOML1	(+41019), (+51196)
GGNBP1	(+6362)		STON2	(-22810)
GGPS1	(+489)		STRA6	(+6630)
GGT1	(+29737)		STRA8	(+22477)
GGT2	(+182379)		STRAP	(-208)
GGT5	(-89)		STRIP2	(+32546), (+140309)
GGTLC2	(-36956), (+5462)		STRN3	(-376)
GHITM	(-599350)		STT3B	(-297547)
GHR	(+167428), (+172040)		STX10	(-2878)
GHRHR	(-32167), (+63393)		STX11	(+66068), (+115805)
GHSR	(+130202), (+366045)		STX16	(-82642), (-79119), (-22609), (-21941), (-129), (+738)
GIMAP8	(-21739)		STX16-NPEPL1	(-280), (+587)
GIN1	(-14)		STX1B	(+12136)
GINS1	(+57325), (+89513)		STX6	(+96191)
GIT1	(-2418)		STX8	(+375812)
GIT2	(-2150), (+47026), (+47698)		STXBP2	(+26853)
GJA1	(+497083)		STXBP4	(-77)
GJA10	(+83471), (+91281), (+103788), (+321738), (+391305)		STXBP5	(-388510), (-987), (+669991), (+701387), (+702014), (+705337), (+705842), (+707372), (+878341), (+999486)
GJA3	(+200856)		STXBP6	(-71600)
GJB6	(-187764)		STYXL1	(+81738)
GJC1	(+36041)		SUB1	(-80108)
GJD2	(+29159), (+32441), (+32756)		SUCO	(-80418), (-772)
GJD3	(+11965), (+18703), (+20509), (+48953)		SUGT1	(-523)
GJD4	(-196057), (-117928), (-25125)		SULF1	(-706554), (-676472), (-498848), (+273), (+121388), (+130694)
GLB1L	(-6361), (-4104), (+33)		SULF2	(-989398), (-939884), (-939461), (-886078), (-884344), (-869988), (-834385), (-832730), (-808570), (-804802), (-684274), (-669271), (-612395), (-610852), (-509053), (-500560), (-489402), (-419381), (-400022), (-333688), (-283297), (-171816), (-12704), (-5623), (-3822), (-13), (+58267), (+86564)
GLCE	(-64215), (-43033)		SULT4A1	(+32870), (+33312)
GLDC	(-35938)		SUMO1	(+124113)
GLI1	(-4771), (-763), (+2634)		SUMO3	(-18767)
GLI2	(-44469), (-26236), (+27952), (+123470), (+191040), (+282840), (+296490)		SUN1	(-64595), (-64003)
GLI3	(-484175), (-380981), (-114584), (-113915), (+1121), (+85415), (+134485), (+139139), (+140050), (+280936), (+320393), (+349793)		SUPT20H	(-10861)
GLI4	(+14268)		SUPT3H	(-546307), (-269613), (-68139)
GLIPR2	(+26818)		SUPT5H	(+3931)
GLRX3	(-114187), (-113570), (+684827)		SUPT6H	(-47)
GLRX5	(-36839), (-19351), (+10141)		SUPT7L	(-42501), (-40012), (-38029), (-5)
GLS	(-21195)		SUSD1	(+100939), (+133528), (+229987), (+248716)
GLTSCR2	(-26107)		SUSD2	(-61039), (-34195)
GLUD1	(+125322)		SUSD4	(+156159)
GLUL	(+91921), (+228363), (+269635)		SUV420H2	(+4714)
GM2A	(-69245)		SVIL	(-106455), (+3908), (+76417)
GMCL1	(-270)		SWAP70	(+95777), (+99438), (+101667), (+242164)
GMDS	(+202557), (+372877)		SWSAP1	(+127)
GMEB1	(-19934)		SYAP1	(-215)
GMNN	(+128930)		SYCP2	(+97547)
GMPPA	(-59148), (-53375), (-45813)		SYF2	(+32423)
GMPR	(+39960), (+96293), (+100559)		SYK	(+363166)
GMPR2	(-164)		SYN3	(-652170), (+66633), (+71255), (+177247)
GNA12	(+84371)		SYNDIG1L	(-28630)
GNA13	(+90780)		SYNE1	(+363582), (+537195)
GNAI1	(+200947)		SYNE2	(-64654), (+379518)
GNAL	(+153763)		SYNE3	(-39406), (-21918), (+128752)
GNAS	(-144039), (-33937), (-30379), (+30896)		SYNJ2	(+36453), (+37345)
GNAT3	(-364986), (-210928)		SYNM	(+75377), (+370009), (+407110), (+441687)
GNAZ	(-173056), (+40428), (+42863), (+44283)		SYNPO	(-18580), (+17805), (+36629)
GNB1L	(-57740), (-48171), (-36790), (-26639), (-19656)		SYNPO2	(+79435), (+122581)
GNB2L1	(+355)		SYNPO2L	(+4886)
GNG13	(-39387)		SYPL1	(-27335)
GNG7	(+161793), (+211464)		SYT14	(-53300), (+355317)
GNGT2	(+16859)		SYT2	(+54042), (+183478)
GNLY	(+38937), (+48035), (+50942)		SYT7	(-70550), (-22391)
GNPAT	(-4699)		SYT8	(-15176), (-7130), (-5163)
GNPNAT1	(+242)		SYTL2	(+7262)
GNS	(+52456)		SYTL3	(+1786), (+140597)
GOLGA2	(+28584)		T	(-149901), (+90159)
GOLGA3	(-265)		TAB2	(-261151), (-257407)
GOLGA8B	(-142236), (-138954), (-138639)		TAB3	(-154564)
GOLGB1	(-7539)		TAC4	(-66321)
GOLPH3	(+146208), (+190302)		TACC1	(-136524), (-128380), (-52169)
GOLPH3L	(-141)		TACC2	(+138356), (+161032), (+297691)
GOLT1A	(-102291), (-82454), (-80054), (-48607)		TACO1	(+13)
GORAB	(-369120), (+229)		TACR1	(+123382), (+213526)
GOSR1	(+47582)		TACR2	(+33139)
GP1BB	(+22508)		TACSTD2	(-15201)
GP2	(+160817)		TAF10	(+157)
GP9	(-20927)		TAF12	(-5841)
GPA33	(-3538)		TAF13	(+44)
GPAM	(-46), (+52191), (+885956)		TAF1A	(-33)
GPAT2	(-36107)		TAF1B	(-184259)
GPATCH11	(+41144)		TAF2	(+64)
GPATCH2	(+815421)		TAF4	(+312220), (+320773), (+436499), (+527505), (+769898)
GPATCH2L	(-156442), (-156034), (+109704)		TAF7	(+115)
GPBP1L1	(-1576)		TAF8	(-39973), (-19677)
GPC1	(-208357), (-198945), (-189814), (-187268), (-141756), (-65437), (-762), (+24414)		TAGAP	(-50715)
GPC3	(+104413)		TAGLN2	(+2594)
GPC4	(-465742)		TAMM41	(-148330)
GPC5	(+991852)		TANC1	(-14540), (+234132)
GPC6	(-836314), (+247139)		TANC2	(+390454)
GPCPD1	(-156638), (-125208)		TANK	(-423386), (-323442), (-289039)
GPD2	(-34640), (-34274)		TAPBPL	(-217)
[truncated: 869 more rows]

## Sheet: Sheet1
A1CF		A306_06383
A3GALT2		A306_11062
A4GALT		A306_11062
A4GNT		A6NLF3
AAAS		AAES_135122
AAGAB		AAES_148486
AAK1		AAES_20444
AARD		AAES_34511
AASDH		AAES_46627
AASDHPPT		AAES_48602
AATF		ABI1
AATK		Abi1
ABAT		ABI1
ABCA4		ABI1
ABCB5		ABI1
ABCC1		ABI1
ABCC3		ABI1
ABCC4		ABI1
ABCC6		ABI1
ABCD2		ABI1
ABCE1		ABI1
ABCF2		ABI1
ABCG1		ABI1
ABHD10		ABI1
ABHD12		ABI1
ABHD12B		ABI1
ABHD16B		ABI1
ABHD17C		ABI1
ABHD2		ABI1
ABHD4		ABI1
ABHD5		ABI1
ABHD8		ABI1
ABLIM1		ABI1
ABR		Abi1
ABRA		ABI1
ABT1		ABI1
ABTB1		ABI1
ABTB2		ABI1
ACAA2		ACAN
ACACB		ACAN
ACAD9		Acan
ACAN		Acan
ACAP3		ACAN
ACAT2		ACAN
ACBD3		ACAN
ACBD5		ACAN
ACBD6		ACAN
ACBD7		ACAN
ACCSL		ACAN
ACIN1		ACAN
ACKR3		ACAN
ACN9		ACAN
ACOT11		ACAN
ACOT7		ACAN
ACOX1		ACAN
ACOX3		acan
ACOXL		ACAN
ACP2		ACAN
ACPL2		ACAN
ACPT		ACAN
ACSBG1		ACAN
ACSL3		ACAN
ACSL4		ACAN
ACTA1		ACAN
ACTB		ACAN
ACTBL2		ACAN
ACTC1		ACAN
ACTG1		ACAN
ACTN1		ACAN
ACTN2		ACAN
ACTR10		ACAN
ACTR1B		ACAN
ACTR2		ACAN
ACTR3B		ACAN
ACTR3C		ACAN
ACTRT2		ACAN
ACTRT3		ACAN
ACVR1		ACAN
ACVR1C		ACAN
ACVR2A		ACAN
ADA		ACAN
ADAM10		ACAN
ADAM11		ACAN
ADAM12		ACAN
ADAM19		ACAN
ADAM28		ACAN
ADAM30		ACAN
ADAM7		ACAN
ADAMTS1		ACAN
ADAMTS14		ACAN
ADAMTS15		ACAN
ADAMTS16		ACAN
ADAMTS17		ACAN
ADAMTS20		ACAN
ADAMTS4		ACAN
ADAMTS5		ACAN
ADAMTS7		ACAN
ADAMTS8		ACAN
ADAMTSL1		ACAN
ADAMTSL3		ACAN
ADAMTSL4		ACAN
ADAR		Acan
ADARB1		ACAN
ADARB2		ACAN
ADAT2		ACAN
ADC		ACAN
ADCK3		ACAN
ADCY10		ACAN
ADCY2		Acan
ADCY7		Acan
ADCY8		ACAN
ADCY9		ACAN
ADCYAP1R1		ACAN
ADGB		ACAN
ADH7		ACAN
ADHFE1		ACAN
ADIPOR1		acana
ADIPOR2		acanb
ADIRF		ACD
ADK		ACD
ADM		ACD
ADNP		ACD
ADO		ACD
ADORA1		ACD
ADORA2B		ACD
ADPRHL1		ACD
ADRA1A		ACD
ADRA1D		ACD
ADRA2A		ACD
ADRA2B		ACD
ADRB2		ACD
ADRBK1		ACD
ADRBK2		ACD
ADRM1		ACD
ADSL		ACD
ADSS		ACD
ADTRP		ACD
AEBP1		ACD
AEBP2		ACD
AFAP1		ACD
AFAP1L1		ACD
AFAP1L2		ACD
AFF1		Acd
AFF2		Acd
AFF3		ACD
AFG3L2		ACD
AGAP1		ACD
AGAP2		ACD
AGAP3		ACP2
AGAP5		ACP2
AGBL1		ACP2
AGBL2		ACP2
AGBL3		ACP2
AGBL5		ACP2
AGO2		ACP2
AGO3		ACP2
AGPAT4		ACP2
AGPAT5		ACP2
AGPS		ACP2
AGTPBP1		ACP2
AGXT2		ACP2
AHDC1		ACP2
AHI1		ACP2
AHNAK		ACP2
AHRR		ACP2
AIDA		ACP2
AIG1		ACP2
AIPL1		ACP2
AJAP1		ACP2
AK2		ACP2
AK5		ACP2
AK9		ACP2
AKAP1		ACP2
AKAP2		Acp2
AKAP4		ACP2
AKAP6		ACP2
AKAP7		Acp2
AKAP9		ACP2
AKIP1		ACP2
AKIRIN2		ACP2
AKR1B1		ACP5
AKR1B10		ACP5
AKR1B15		Acp5
AKR1E2		ACP5
AKT1		ACP5
AKT2		ACP5
AKT3		ACP5
ALAS1		ACP5
ALCAM		ACP5
ALDH1A2		ACP5
ALDH1A3		ACP5
ALDH1B1		ACP5
ALDH3A1		ACP5
ALDH3B2		ACP5
ALDH4A1		ACP5
ALDH8A1		ACP5
ALDOA		ACP5
ALG10		ACP5
ALG5		ACP5
ALK		ACP5
ALKBH3		ACP5
ALLC		ACP5
ALOX5		ACP5
ALOX5AP		ACP5
ALOXE3		ACP5
ALPK2		ACP5
ALPK3		ACP5
ALPL		Acp5
ALPP		ACTN3
ALX4		ACTN3
AMBP		ACTN3
AMD1		ACTN3
AMIGO1		ACTN3
AMIGO2		ACTN3
AMOTL1		ACTN3
AMPD3		ACTN3
AMZ1		ACTN3
ANAPC1		ACTN3
ANAPC15		ACTN3
ANAPC4		ACTN3
ANAPC5		ACTN3
ANG		ACTN3
ANGPT1		ACTN3
ANGPT2		ACTN3
ANGPT4		ACTN3
ANGPTL2		ACTN3
ANGPTL6		ACTN3
ANK1		Actn3
ANKDD1A		Actn3
ANKDD1B		ACTN3
ANKK1		acvr1
ANKMY1		acvr1l
ANKRD1		acvr1l
ANKRD11		acvr1l
ANKRD13A		ACVR2A
ANKRD13B		Acvr2a
ANKRD13D		ACVR2A
ANKRD2		ACVR2A
ANKRD28		ACVR2A
ANKRD30A		ACVR2A
ANKRD40		ACVR2A
ANKS1A		ACVR2A
ANLN		ACVR2A
ANO2		ACVR2A
ANO8		ACVR2A
ANP32A		ACVR2A
ANP32E		ACVR2A
ANTXR1		ACVR2A
ANXA11		ACVR2A
ANXA2		ACVR2A
ANXA5		ACVR2A
ANXA6		ACVR2A
AOAH		ACVR2A
AP1M1		ACVR2A
AP1S1		ACVR2A
AP2A2		ACVR2A
AP2S1		ACVR2A
AP3B1		ACVR2A
AP3B2		ACVR2A
AP3M2		ACVR2A
AP3S2		Acvr2a
AP4E1		ACVR2A
AP5M1		ACVR2A
AP5S1		ACVR2A
APBA1		ACVR2A
APBB1		ACVR2A
APCDD1L		ACVR2A
APEX1		acvr2aa
API5		acvr2aa
APLNR		acvr2aa
APOB		acvr2aa
APOBEC4		acvr2aa
APOL1		acvr2aa
APOL2		acvr2aa
APOL5		acvr2aa
APOPT1		ACVR2B
APP		ACVR2B
APPL2		Acvr2b
APTX		Acvr2b
AQP1		acvr2b
AQP12A		acvr2b
AQP8		acvr2b
AR		acvr2b
ARC		ACVR2B
AREL1		ACVR2B
ARF6		ACVR2B
ARFGAP1		ACVR2B
ARFGAP2		ACVR2B
ARFGAP3		ACVR2B
ARFGEF2		acvr2b
ARFRP1		acvr2b
ARG1		acvr2b
ARG2		acvr2b
ARGLU1		ACVR2B
ARHGAP1		ACVR2B
ARHGAP10		ACVR2B
ARHGAP12		ACVR2B
ARHGAP15		ACVR2B
ARHGAP18		ACVR2B
ARHGAP21		ACVR2B
ARHGAP22		ACVR2B
ARHGAP26		acvr2b
ARHGAP27		acvr2b
ARHGAP29		ACVR2B
ARHGAP4		ACVR2B
ARHGAP40		ACVR2B
ARHGAP42		ACVR2B
ARHGAP5		ACVR2B
ARHGAP8		ACVR2B
ARHGAP9		ACVR2B
ARHGEF10		ACVR2B
ARHGEF11		ACVR2B
ARHGEF16		ACVR2B
ARHGEF2		ACVR2B
ARHGEF25		ACVR2B
ARHGEF28		ACVR2B
ARHGEF3		ACVR2B
ARHGEF38		ACVR2B
ARHGEF7		ACVR2B
ARID1A		ACVR2B
ARID1B		ACVR2B
ARID3A		ACVR2B
ARID3B		ACVR2B
ARID4A		ACVR2B
ARID4B		ACVR2B
ARID5B		ACVR2B
ARIH1		ACVR2B
ARL10		ACVR2B
ARL15		ACVR2B
ARL3		ACVR2B
ARL4C		ACVR2B
ARL4D		ACVR2B
ARL6IP6		ACVR2B
ARMCX1		ACVR2B
ARMCX2		ACVR2B
ARNT2		ACVR2B
ARNTL		ACVR2B
ARPP21		Acvr2b
ARRB1		Acvr2b
ARRDC2		Acvr2b
ARSB		Acvr2b
ARSD		ACVR2B
ARSJ		ACVR2B
ARTN		acvr2b
ARV1		acvr2b
ARX		acvr2b
ASAH1		acvr2b
ASAP1		ACVR2B
ASAP2		ACVR2B
ASAP3		ACVR2B
ASB13		ACVR2B
ASB4		ACVR2B
ASB5		ACVR2B
ASB7		ADAMTS4
ASCC3		adarb1a
ASCL2		adarb1a
ASCL3		adarb1a
ASF1A		adarb1a
ASIC1		adarb1a
ASIC2		adarb1a
ASIC4		adarb1a
ASPH		adarb1a
ASPSCR1		AEBP1
ASS1		Aes
ASXL1		Aes
ATAD2		ahsa1
ATAD2B		ahsa1a
ATF3		ahsa1a
ATF4		ahsa1a
ATF5		ahsa1a
ATF6		AHSG
ATF7IP		Akap13
ATF7IP2		Akap13
ATG10		AKAP13
ATG16L1		alcam
ATG3		alcam
ATG4B		alcama
ATM		alcama
ATN1		aldh1a2
ATOH7		aldh1a2
ATOH8		aldh1a2
ATOX1		ALDH1A2
ATP10A		aldh1a2
ATP10B		aldh1a2
ATP13A3		aldh1a2
ATP1B3		aldh1a2
ATP2A1		aldh1l1
ATP2B1		aldh1l1
ATP2B4		ALDH1L1
ATP5B		aldh1l1
ATP5G2		aldh7a1
ATP5G3		aldh7a1
ATP5H		aldh7a1
ATP5I		aldh7a1
ATP5O		aldh7a1
ATP5SL		aldh7a1
ATP6AP2		ALPL
ATP6V0A1		ALPL
ATP6V0A4		ALPL
ATP6V0E2		ALPL
ATP6V1B2		ALPL
ATP6V1F		ALPL
ATP6V1G3		ALPL
ATP6V1H		ALPL
ATP7B		ALPL
ATP8A2		ALPL
ATP8B4		ALPL
ATRN		ALPL
ATRNL1		ALPL
ATXN1		ALPL
ATXN10		ALPL
ATXN3L		ALPL
AUH		ALPL
AURKA		ALPL
AURKAIP1		ALPL
AURKB		ALPL
AUTS2		ALPL
AVEN		ALPL
AVL9		ALPL
AVPR2		ALPL
AXIN2		ALPL
AXL		ALPL
AZIN1		ALPL
B3GALNT1		ALPL
B3GALT1		Alpl
B3GALT2		Alpl
B3GALT5		ALPL
B3GNT1		ALPL
B3GNT2		ALPL
B3GNT5		ALPL
B3GNTL1		Alx-4
B4GALNT2		Alx-4
B4GALNT3		ALX1
B4GALT5		Alx1
B4GALT7		ALX1
B9D1		ALX1
BACH1		ALX1
BACH2		ALX1
BAG2		ALX1
BAG5		ALX1
BAI1		ALX1
BAI3		alx1
BAIAP2		ALX1
BAIAP2L1		ALX1
BAK1		ALX1
BANF1		ALX1
BANF2		ALX1
BANP		ALX1
BARHL1		ALX1
BARX1		ALX1
BARX2		ALX1
BASP1		ALX1
BATF		ALX1
BATF3		alx1
BBC3		ALX1
BBIP1		ALX1
BBOX1		alx1
BBS10		ALX1
BBS9		alx1
BBX		ALX1
BCAM		ALX1
BCAN		ALX1
BCAR1		ALX1
BCAR3		ALX1
BCAS1		alx1
BCAS3		Alx1
BCDIN3D		Alx1
BCL11B		Alx1
BCL2		Alx1
BCL2A1		ALX1
BCL2L1		ALX1
BCL2L10		ALX1
BCL2L11		ALX1
BCL2L13		ALX3
BCL2L14		ALX3
BCL2L2		ALX3
BCL2L2-PABPN1		ALX3
BCL3		alx3
BCL6		Alx3
BCL7A		Alx3
BCL9L		ALX3
BCLAF1		ALX3
BCOR		ALX3
BCR		ALX3
BDH1		ALX3
BDKRB1		ALX3
BDKRB2		ALX3
BEAN1		ALX3
BEST3		ALX3
BET1		ALX3
BFSP1		ALX3
BFSP2		ALX3
BGN		ALX3
BHLHE23		ALX3
BICC1		ALX3
BID		ALX3
BIN1		ALX3
BIRC2		ALX3
BIRC6		ALX3
BIRC7		ALX3
BLCAP		ALX3
BLID		ALX3
BLM		ALX3
BLNK		ALX3
BLOC1S6		ALX3
BLVRA		ALX3
BMF		ALX3
BMP1		ALX3
BMP4		ALX3
BMP5		ALX3
BMP7		ALX3
BMP8A		ALX3
BMP8B		ALX3
BMPER		ALX3
BMPR1A		ALX3
BMS1		ALX3
BNC2		ALX3
BOD1		ALX3
BOK		ALX3
BOLA1		ALX3
BPGM		ALX3
BPI		ALX3
BPTF		ALX3
BRCA2		ALX3
BRD1		ALX3
BRD4		ALX3
BRD9		ALX3
BRE		ALX3
BRF2		ALX3
BRI3		ALX3
BRMS1		ALX3
BROX		ALX3
BTAF1		ALX3
BTBD6		ALX3
BTBD9		ALX3
BTF3		ALX3
BTG1		ALX3
BTG2		Alx3
BTN1A1		Alx3
BTRC		Alx3
BUB3		ALX3
BUD13		ALX3
BUD31		Alx3
BVES		alx3
BYSL		Alx3
C10orf10		ALX3
C10orf105		ALX3
C10orf11		ALX3
C10orf128		ALX3
C10orf25		ALX3
C10orf54		ALX3
C10orf76		ALX3
C10orf90		ALX3
C11orf30		ALX3
C11orf31		ALX3-1
C11orf34		ALX3-1
C11orf44		ALX4
C11orf45		ALX4
C11orf49		Alx4
C11orf73		Alx4
C11orf87		ALX4
C12orf39		ALX4
C12orf44		ALX4
C12orf5		ALX4
C12orf57		ALX4
C12orf73		ALX4
C14orf1		ALX4
C14orf119		ALX4
C14orf132		ALX4
C14orf144		ALX4
C14orf37		ALX4
C16orf54		ALX4
C17orf62		ALX4
C17orf67		ALX4
C17orf70		ALX4
C17orf75		ALX4
C17orf78		ALX4
C17orf89		ALX4
C18orf8		ALX4
C19orf10		ALX4
C19orf57		ALX4
C19orf70		ALX4
C19orf80		ALX4
C1D		ALX4
C1GALT1		ALX4
C1orf101		ALX4
C1orf198		ALX4
C1orf61		ALX4
C1orf87		ALX4
C1orf95		ALX4
C1QL1		ALX4
C1QL2		ALX4
C1QTNF1		ALX4
C1QTNF2		ALX4
C1QTNF3		ALX4
C1QTNF5		ALX4
C1QTNF9		ALX4
C20orf141		ALX4
C20orf24		ALX4
C21orf2		ALX4
C21orf33		ALX4
C21orf59		ALX4
C21orf62		ALX4
C2CD4B		ALX4
C2orf40		ALX4
C2orf71		ALX4
C2orf81		Alx4
C2orf82		Alx4
C2orf88		Alx4
C3orf38		Alx4
C3orf52		Alx4
C3orf58		ALX4
C5orf28		ALX4
C5orf30		ALX4
C5orf42		ALX4
C5orf50		ALX4
C5orf54		ALX4
C5orf55		ALX4
C6orf106		ALX4
C6orf70		ALX4
C7orf10		AMELX
C7orf13		AMELX
C7orf55		AMER1
C7orf66		AMER1
C7orf69		Amer1
C8B		AMER1
C8orf37		AMER1
C8orf4		AMER1
C8orf58		AMER1
C9orf123		AMER1
C9orf135		AMER1
C9orf156		AMER1
CAAP1		AMER1
CABIN1		AMER1
CABLES1		AMER1
CABP7		AMER1
CABYR		AMER1
CACNA1A		AMER1
CACNA1C		AMER1
CACNA1D		AMER1
CACNA1E		AMER1
CACNA1G		AMER1
CACNA1I		AMER1
CACNA1S		AMER1
CACNA2D3		AMER1
CACNA2D4		AMER1
CACNG2		AMER1
CACNG3		Amer1
CACNG4		AMER1
CACNG5		AMER1
CACTIN		AMER1
CACYBP		Anapl_04006
CADM1		Anapl_04738
CADPS2		Anapl_04743
CALD1		Anapl_05032
CALM1		Anapl_05787
CALM2		Anapl_07948
CALML3		Anapl_07954
CALML5		Anapl_09424
CALN1		Anapl_15312
CALR		Anapl_15312
CAMK1G		and1
CAMK2B		and2
CAMK2G		and2
CAMK2N1		ANKH
CAMTA1		ANKRD11
CAND1		ANKRD11
CAP2		ANKRD11
CAPG		Ankrd11
CAPN11		Ankrd11
CAPN13		Ankrd11
CAPN14		ANKRD11
CAPN2		ANKRD11
CAPN5		ANKRD11
CAPN8		ANKRD11
CAPN9		ANKRD11
CAPSL		ANKRD11
CAPZA2		Ankrd11
CAPZA3		Ankrd11
CAPZB		Ankrd11
CARD10		Ankrd11
CARD11		ANKRD11
CARD8		ANKRD11
CARHSP1		ANKRD11
CARS		ANKRD11
CASC5		ANKRD11
CASD1		ANKRD11
CASK		ANKRD11
CASP16		ANKRD11
CASP7		ANKRD11
CASP9		ANKRD11
CASS4		ANKRD11
CASZ1		ANKRD11
CATSPERD		ANKRD11
CAV1		ANKRD11
CAV2		ANKRD11
CAV3		ANKRD11
CBFA2T3		ANKRD11
CBL		ANKRD11
CBLB		ANKRD11
CBLC		ANKRD11
CBLN1		ANKRD11
CBLN2		ANKRD11
CBLN4		ANKRD11
CBR4		ANKRD11
CBWD2		ANKRD11
CBX3		ANKRD11
CBX4		ANKRD11
CBX5		ANKRD11
CBX7		ANKRD11
CCAR1		ANKRD11
CCDC103		ANKRD11
CCDC107		ANKRD11
CCDC130		ANKRD11
CCDC141		ANKRD11
CCDC15		ANKRD11
CCDC167		ANKRD11
CCDC19		ANKRD11
CCDC41		ANKRD11
CCDC70		ANKRD11
CCDC77		ANKRD11
CCDC8		ANKRD11
CCDC85B		ANKRD11
CCDC85C		ANKRD11
CCDC88A		ANKRD11
CCDC88C		ANKRD11
CCDC89		ANKRD11
CCDC90B		ANKRD11
CCDC91		ANKRD11
CCIN		ANKRD11
CCKAR		ANKRD11
CCL1		ANKRD11
CCL11		ANKRD11
CCL13		ANKRD11
CCL17		ANKRD11
CCL2		ANKRD11
CCL22		ANKRD11
CCL8		ANKRD11
CCM2		ANKRD11
CCNB2		ANKRD11
CCNC		ANKRD11
CCND1		ANKRD11
CCND2		ANKRD11
CCND3		ANKRD11
CCNG2		ANKRD11
CCNH		ANKRD11
CCNI		ANKRD11
CCNJ		ANKRD11
CCNJL		ANKRD11
CCNK		ANKRD11
CCNL1		ANKRD11
CCNT1		ANKRD11
CCNY		ANKRD11
CCR7		ANKRD11
CCSAP		ANKRD11
CCSER2		ANKRD11
CCT2		ANKRD11
CCT6B		ANKRD11
CCZ1B		ANKRD11
CD109		ANKRD11
CD180		ANO6
CD2		Ano6
CD226		ANO6
CD247		ANO6
CD28		ANO6
CD2BP2		ANO6
CD300C		ANO6
CD300E		ANO6
CD300LD		ANO6
CD34		ANO6
CD36		ANO6
CD3EAP		ANO6
CD4		ANO6
CD44		ANO6
CD46		ANO6
CD5		ANO6
CD53		ANO6
CD63		ANO6
CD7		ANO6
CD81		ANO6
CD82		ANO6
CD83		ANO6
CD9		ANO6
CD93		ANO6
CD96		ANO6
CDADC1		ANO6
CDC123		Ano6
CDC16		ANO6
CDC25B		ANO6
CDC25C		ANO6
CDC27		ANXA2
CDC37L1		ANXA2
CDC42BPG		ANXA2
CDC42EP1		ANXA2
CDC42EP2		ANXA2
CDC42EP3		ANXA2
CDC42EP4		ANXA2
CDC42SE1		ANXA2
CDC5L		ANXA2
CDCA2		ANXA2
CDCA3		ANXA2
CDCA7		ANXA2
CDCP2		ANXA2
CDH10		ANXA2
CDH11		ANXA2
CDH13		ANXA2
CDH15		ANXA2
CDH18		ANXA2
CDH20		ANXA2
CDH22		ANXA2
CDH24		ANXA2
CDH26		ANXA2
CDH4		ANXA2
CDH5		ANXA2
CDHR3		ANXA2
CDIP1		Anxa2
CDK11A		Anxa2
CDK13		ANXA2
CDK14		Anxa2
CDK15		Anxa2
CDK17		ANXA2
CDK18		ANXA2
CDK19		ANXA2
CDK3		ANXA6
CDK4		apc
CDK5		apc
CDK5R1		apc
CDK5RAP3		apc
CDK6		apc
CDK8		APC
CDKN1A		apc
CDKN1C		Arid5a
CDKN3		ARID5B
CDNF		ARID5B
CDO1		ARID5B
CDON		ARID5B
CDR2		ARID5B
CDRT1		ARID5B
CDV3		ARID5B
CDYL		ARID5B
CEACAM21		ARID5B
CEBPB		ARID5B
CEBPD		ARID5B
CEBPG		ARID5B
CEBPZ		ARID5B
CECR1		ARID5B
CECR2		ARID5B
CEL		ARID5B
CELA2B		ARID5B
CELF2		ARID5B
CELSR3		ARID5B
CEND1		ARID5B
CENPA		ARID5B
CENPC		ARID5B
CENPK		ARID5B
CENPO		ARID5B
CENPP		ARID5B
CEP112		ARID5B
CEP164		ARID5B
CEP170		Arid5b
CEP170B		ARID5B
CEP250		ARID5B
CEP41		ARID5B
CEP44		ARSE
CEP55		AS27_02737
CEP57		AS27_04056
CEP57L1		AS27_04056
CEP68		AS27_08019
CEP72		AS27_09249
CEP78		AS27_11566
CEP85L		AS27_11895
CEP95		AS28_03256
CER1		AS28_03256
CERK		AS28_06664
CERS5		AS28_07791
CETP		AS28_10260
CFDP1		AS28_11377
CGNL1		AS28_14603
CHCHD2		AS28_14603
CHCHD3		AS28_14603
CHD1		AS28_14603
CHD2		AS28_14603
CHD3		AS28_14603
CHD6		AS28_14977
CHD7		ASXL1
CHDH		Asxl1
CHEK1		ASXL1
CHGA		ASXL1
CHGB		ASXL1
CHI3L1		ASXL1
CHIT1		ASXL1
CHMP1B		ASXL1
CHMP4A		ASXL1
CHMP4B		ASXL1
CHMP6		ASXL1
CHN2		ASXL1
CHORDC1		ASXL1
CHPF		ASXL1
CHPF2		ASXL1
CHRAC1		ASXL1
CHRDL2		ASXL1
CHRM2		ASXL1
CHRM3		ASXL1
CHRM5		ASXL1
CHRNA1		ASXL1
CHRNA4		ASXL1
CHRNA6		ASXL1
CHRNB1		ASXL1
CHRNB3		ASXL1
CHRNB4		ASXL1
CHRND		Asxl1
CHRNG		ASXL1
CHST12		ASXL1
CHST15		ASXL1
CHST8		ASXL1
CHSY1		Asxl2
CIB2		atp2b1a
CIC		atp2b1a
CIITA		atp2b1a
CITED1		atp2b1a
CITED2		atp2b1a
CIZ1		atp2b1a
CKS1B		atp2b1a
CLASP1		atp2b1a
CLCN5		ATP7A
CLCNKA		Atp7a
CLCNKB		auts2
CLDN10		auts2a
CLDN12		auts2a
CLDN14		auts2a
CLDN23		AXIN1
CLDN5		AXIN1
CLDN6		axin1
CLDN9		AXIN1
CLDND2		AXIN1
CLEC14A		AXIN1
CLEC19A		AXIN1
CLEC2L		AXIN1
CLEC6A		axin1
CLIC4		AXIN1
CLIC5		AXIN1
CLIC6		AXIN1
CLINT1		AXIN1
CLIP1		AXIN1
CLIP2		Axin1
CLK1		axin1
CLK3		AXIN1 (1 to many)
CLLU1		AXIN2
CLMN		Axin2
CLMP		AXIN2
CLPB		AXIN2
CLPTM1		AXIN2
CLSTN2		AXIN2
CLTC		AXIN2
CLTCL1		AXIN2
CLU		AXIN2
CLUAP1		AXIN2
CLVS1		AXIN2
CMIP		AXIN2
CMPK2		AXIN2
CNEP1R1		AXIN2
CNFN		AXIN2
CNGB1		AXIN2
CNIH3		AXIN2
CNKSR2		AXIN2
CNKSR3		AXIN2
CNN2		AXIN2
CNNM3		AXIN2
CNOT2		AXIN2
CNOT3		AXIN2
CNOT4		AXIN2
CNOT6		AXIN2
CNOT6L		AXIN2
CNOT8		AXIN2
CNPY3		AXIN2
CNST		Axin2
CNTD2		AXIN2
CNTFR		AXIN2
CNTLN		AXIN2
CNTN2		AXIN2
CNTN3		AXUD1
CNTNAP2		b3gat3
CNTNAP3		b3gat3
CNTNAP4		b3gat3
COA1		B3GAT3
COA5		b3gat3
COBL		b3gat3
COG2		b3gat3
COG6		b3gat3
COL12A1		b3gat3
COL14A1		B9D2
COL15A1		B9D2
COL16A1		barx1
COL18A1		barx1
COL19A1		BARX1
COL1A1		barx1
COL1A2		barx1
COL20A1		barx1
COL21A1		barx1
COL23A1		BARX2
COL25A1		BARX2
COL27A1		Barx2
COL28A1		Barx2
COL2A1		BARX2
COL3A1		BARX2
COL4A1		BARX2
COL4A2		barx2
COL5A2		BARX2
COL5A3		BARX2
COL6A1		BARX2
COL6A2		BARX2
COL6A3		BARX2
COL6A5		BARX2
COL8A1		BARX2
COL9A1		BARX2
COLEC12		BARX2
COLGALT1		BARX2
COLGALT2		BARX2
COMMD1		BARX2
COMMD10		BARX2
COMMD3		BARX2
COMMD5		BARX2
COMMD7		BARX2
COMT		BARX2
COMTD1		BARX2
COPA		BARX2
COPB1		BARX2
COPB2		BARX2
COPE		BARX2
COPG1		BARX2
COPRS		BARX2
COPS2		BARX2
COPS7A		BARX2
COPS8		BARX2
COPZ1		BARX2
COPZ2		BARX2
COQ9		BARX2
CORO1C		BARX2
CORO2B		Barx2
CORO7-PAM16		Barx2
COTL1		BARX2
COX10		BARX2
COX11		BARX2
COX16		BARX2
COX18		BARX2
COX20		BARX2B
COX4I2		BARX2B
COX6A1P2		Bbs1
COX6B1		BBS1
COX6B2		BBS1
COX7C		BBS1
COX8A		BBS1
CPA1		BBS1
CPA2		BBS1
CPA4		BBS1
CPA5		Bbs1
CPB1		BBS1
CPEB3		BBS1
CPEB4		bbs1
CPED1		BBS1
CPM		Bbs1
CPN1		Bbs1
CPN2		Bbs1
CPPED1		Bbs1
CPQ		BBS1
CPSF6		BBS2
CPT1C		BBS2
CPVL		BBS2
CPXM2		BBS2
CPZ		BBS2
CREB1		BBS2
CREB3L1		BBS2
CREB3L2		BBS2
CREB5		BBS2
CREBBP		BBS2
CREBL2		BBS2
CREG1		BBS2
CRH		BBS2
CRHR2		BBS2
CRIM1		BBS2
CRIPT		BBS2
CRISP1		BBS2
CRISPLD2		BBS2
CRNKL1		BBS2
CROCC		BBS2
CROT		BBS2
CRTC1		BBS2
CRTC3		BBS2
CRYAA		BBS2
CRYBA2		BBS2
CRYBA4		BBS2
CRYBB1		Bbs2
CRYBB3		BBS2
CRYL1		Bbs2
CSDE1		BBS2
CSF1		BBS2
CSF1R		BBS2
CSF2		BBX
CSGALNACT1		Bbx
CSNK1A1L		BBX
CSNK1G2		BBX
CSNK1G3		BBX
CSNK2A3		BBX
CSRNP2		BBX
CSRP1		BBX
CSRP2		BBX
CST6		BBX
CSTF1		BBX
CSTF2T		BBX
CTC1		BBX
CTCFL		BBX
CTDP1		BBX
CTDSP1		BBX
CTDSP2		BBX
CTDSPL		BBX
CTGF		BBX
CTH		BBX
CTIF		BBX
CTLA4		BBX
CTNNA1		BBX
CTNNA3		BBX
CTNNB1		BBX
CTNNBL1		Bbx
CTNND1		BBX
CTNND2		BBX
CTPS1		BBX
CTRB1		BBX
CTRC		BCAN
CTSD		BCAN
CTSE		BCAN
CTSH		BCAN
CTSO		BCAN
CTTN		BCAN
CTTNBP2NL		BCAN
CTU2		BCAN
CTXN3		BCAN
CUBN		Bcan
CUL1		BCAN
CUL3		Bcan
CUL9		BCAN
CUX1		BCAN (1 to many)
CUZD1		BGLAP
CWC15		BGLAP
CXCL12		Bglap
CXCL13		Bmi1
CXCL14		Bmi1
CXCR4		Bmi1
CXCR5		BMI1
CXorf36		BMI1
CXXC11		BMI1
CXXC4		BMI1
CXXC5		BMI1
CYB561		BMI1
CYB561A3		BMI1
CYB561D1		BMI1
CYB5D1		BMI1
CYB5R1		BMI1
CYBRD1		BMI1
CYCS		BMI1
CYLD		BMI1
CYP11B2		BMI1
CYP17A1		BMI1
CYP19A1		BMI1
CYP26A1		BMI1
CYP26B1		BMI1
CYP27A1		BMI1
CYP27C1		BMI1
CYP2W1		BMI1
CYP46A1		BMI1
CYP51A1		BMI1
CYR61		BMI1
CYTH1		BMI1
CYYR1		BMI1
DAAM1		BMI1
DAAM2		BMI1
DAB1		BMI1
DAB2		BMI1
DAB2IP		BMI1
DACT1		BMI1
DACT2		BMI1
DAD1		Bmi1
DAG1		Bmi1
DAGLA		Bmi1
DAGLB		Bmi1
DAP		Bmi1
DAPK1		Bmi1
DAPL1		BMI1
DARS		BMI1
DBF4B		BMI1
DBH		BMI1
DBI		BMI1
DBN1		BMI1
DBNL		BMI1
DBX1		BMI1
DCAF10		BMI1
DCAF11		BMI1
DCAF12		BMI1
DCAF17		BMI1
DCAF4		BMI1
DCAF5		BMI1
DCAF8		BMI1
DCAKD		BMI1
DCC		BMI1
DCDC2C		BMI1
DCLRE1A		BMI1
DCLRE1C		BMI1
DCN		BMI1
DCP1B		BMP1
DCP2		BMP1
DCT		BMP1
DDC		BMP1
DDHD1		Bmp1
DDI1		bmp1
DDIT4		BMP2
DDR2		BMP2
DDRGK1		BMP2
DDX1		BMP2
DDX10		BMP2
DDX11		BMP2
DDX18		BMP2
DDX20		BMP2
DDX21		BMP2
DDX25		BMP2
DDX27		BMP2
DDX28		BMP2
DDX41		BMP2
DDX49		BMP2
DDX5		BMP2
DEFB1		BMP2
DEFB108B		BMP2
DEFB133		BMP2
DEGS1		BMP2
DEGS2		BMP2
DENND2A		BMP2
DENND5B		BMP2
DEPTOR		BMP2
DERL1		BMP2
DERL2		BMP2
DERL3		BMP2
DES		BMP2
DESI2		BMP2
DFNA5		BMP2
DGAT1		BMP2
DGCR2		BMP2
DGCR6		BMP2
DGCR8		BMP2
DGKB		BMP2
DGKD		BMP2
DGKI		BMP2
DGKZ		BMP2
DGUOK		BMP2
DHCR24		BMP2
DHCR7		Bmp2
DHH		Bmp2
DHODH		Bmp2
DHRS2		BMP2
DHRS3		BMP2
DHRS4		BMP2
DHRS7B		BMP2
DHX15		BMP2
DHX29		BMP2
DHX35		BMP2
DHX37		BMP2
DHX8		BMP2
DIAPH1		BMP2
DIAPH3		BMP2
DICER1		BMP2
DIEXF		BMP2
DIO2		BMP2
DIP2C		BMP2
DIRAS2		BMP2
DIRC2		BMP2
DIS3L2		BMP2
DISC1		BMP2
DISP1		BMP2
DIXDC1		BMP2
DKK1		BMP2
DKK3		BMP2
DLAT		BMP2
DLC1		BMP2
DLD		BMP2
DLEU1		BMP2
DLG1		BMP2
DLG2		BMP2
DLG5		BMP2
DLGAP1		BMP2
DLGAP2		Bmp2
DLGAP3		Bmp2
DLGAP4		Bmp2
DLL1		Bmp2
DLX1		Bmp2
DLX2		Bmp2
DLX4		bmp2
DMAP1		BMP2
DMBT1		BMP2
DMPK		BMP2
DMRT1		BMP2
DMTF1		BMP2
DNAH14		BMP2
DNAH17		BMP2
DNAH5		bmp2-a
DNAH9		bmp2-b
DNAI2		bmp3
DNAJA3		bmp3
DNAJB12		bmp3
DNAJB6		bmp3
DNAJC1		bmp3
DNAJC11		bmp3
DNAJC15		BMP3
DNAJC18		bmp3
DNAJC2		BMP3
DNAJC21		BMP3
DNAJC5B		BMP3
DNAJC9		Bmp3
DNASE1		BMP3
DNASE1L2		Bmp3
DNASE1L3		bmp4
DNM1L		bmp4
DNM3		bmp4
DNMBP		bmp4
DNMT3A		bmp4
DNMT3B		bmp4
DNPEP		bmp4
DNTTIP2		bmp4
DOCK1		bmp4
DOCK10		bmp4
DOCK4		BMP4
DOCK6		BMP4
DOCK8		BMP4
DOCK9		BMP4
DOK1		BMP4
DOK5		BMP4
DOK6		BMP4
DOK7		BMP4
DPCD		BMP4
DPF1		BMP4
DPF3		BMP4
DPH6		BMP4
DPM1		BMP4
DPP9		BMP4
DPT		BMP4
DPY19L1		BMP4
DPY19L3		BMP4
DPY19L4		BMP4
DPYD		BMP4
DPYSL2		BMP4
DPYSL4		BMP4
DRD1		BMP4
DRD5		BMP4
DRG1		BMP4
DRGX		BMP4
DSC1		BMP4
DSCAM		BMP4
DSCAML1		BMP4
DSCR4		BMP4
DSCR8		BMP4
DSEL		BMP4
DSG1		BMP4
DSN1		BMP4
DSP		BMP4
DST		BMP4
DSTN		BMP4
DSTYK		BMP4
DTD1		BMP4
DTL		BMP4
DTNBP1		BMP4
DTX3		BMP4
DTX4		BMP4
DTYMK		BMP4
DUOX1		BMP4
DUPD1		BMP4
DUSP1		BMP4
DUSP10		BMP4
DUSP13		BMP4
DUSP27		BMP4
DUSP4		BMP4
DUSP5		BMP4
DUSP6		BMP4
DUSP7		BMP4
DUT		BMP4
DYM		BMP4
DYNC1H1		BMP4
DYNC1I1		BMP4
DYNC1I2		BMP4
DYNC2H1		BMP4
DYNLL2		BMP4
DYNLRB1		BMP4
DYNLRB2		BMP4
DYRK1A		BMP4
DYRK1B		BMP4
DYRK2		BMP4
DYRK3		BMP4
DYSF		BMP4
DYX1C1		BMP4
DZIP1		BMP4
DZIP1L		BMP4
DZIP3		BMP4
E2F1		BMP4
E2F2		BMP4
E2F3		BMP4
E2F7		BMP4
E2F8		BMP4
EBAG9		BMP4
EBF1		BMP4
EBF2		BMP4
EBF3		BMP4
EBI3		BMP4
EBNA1BP2		BMP4
ECD		BMP4
ECH1		BMP4
ECHDC3		BMP4
ECI2		BMP4
ECM1		BMP4
ECT2L		BMP4
EDEM3		BMP4
EDN2		BMP4
EDN3		BMP4
EDNRB		BMP4
EEF1G		BMP4
EEF2K		BMP4
EEPD1		BMP4
EFCAB1		BMP4
EFCAB10		BMP4
EFCAB4B		BMP4
EFCAB6		BMP4
EFCAB7		BMP4
EFCC1		BMP4
EFHC1		BMP4
EFHD2		BMP4
EFNA2		BMP4
EFNA5		BMP4
EFTUD1		BMP4
EFTUD2		BMP4
EGFL6		BMP4
EGFLAM		BMP4
EGFR		BMP4
EGLN3		BMP4
EGR2		BMP4
EHD1		BMP4
EHD2		BMP4
EHD4		BMP4
EIF1AD		BMP4
EIF2AK2		BMP4
EIF2AK3		BMP4
EIF2B2		BMP4
EIF2D		BMP4
EIF2S2		BMP4
EIF3D		BMP4
EIF3E		BMP4
EIF3H		BMP4
EIF4A1		BMP4
EIF4A2		BMP4
EIF4A3		BMP4
EIF4E3		BMP4
EIF4EBP2		BMP4
EIF4G2		BMP4
EIF4H		BMP4
EIF5AL1		BMP4
EIF6		BMP4
ELAVL2		BMP4
ELF1		BMP4
ELFN1		BMP4
ELFN2		BMP4
ELK3		BMP4
ELL2		BMP4
ELMO1		BMP4
ELMOD1		BMP4
ELMSAN1		BMP4
ELN		BMP4
ELOVL5		BMP4
ELP3		BMP4
EMC10		BMP4
EMC2		BMP4
EMC7		BMP4
EMC9		BMP4
EME1		BMP4
EMID1		BMP4
EMILIN2		BMP4
EMILIN3		BMP4
EML1		BMP4
EML4		BMP4
EML6		BMP4
EMP2		BMP4
EMP3		BMP4
EN2		BMP4
ENAH		BMP4
ENC1		BMP4
ENDOV		BMP4
ENGASE		BMP4
ENHO		BMP4
ENO1		BMP4
ENO3		BMP4
ENO4		BMP4
ENOX1		BMP4
ENPP1		BMP4
ENPP3		BMP4
ENSG00000115128		BMP4
ENSG00000141979		BMP4
ENSG00000145965		BMP4
ENSG00000148123		BMP4
ENSG00000166329		BMP4
ENSG00000170091		BMP4
ENSG00000171282		BMP4
ENSG00000173517		BMP4
ENSG00000174093		BMP4
ENSG00000178404		BMP4
ENSG00000182319		BMP4
ENSG00000187607		BMP4
ENSG00000213121		BMP4
ENSG00000214325		BMP4
ENSG00000226321		BMP4
ENSG00000243627		BMP4
ENSG00000249240		BMP4
ENSG00000251537		BMP4
ENSG00000254469		BMP4
ENSG00000254692		BMP4
ENSG00000255168		BMP4
ENSG00000256646		BMP4
ENSG00000258677		BMP4
ENSG00000258724		BMP4
ENSG00000259132		BMP4
ENSG00000259316		BMP4
ENSG00000259529		BMP4
ENSG00000260170		BMP4
ENSG00000264545		BMP4
ENSG00000267179		BMP4
ENSG00000268133		BMP4
ENSG00000268173		BMP4
ENSG00000268327		BMP4
ENSG00000269590		BMP4
ENSG00000269690		BMP4
ENSG00000270149		BMP4
ENSG00000271079		BMP4
ENSG00000272260		BMP4
ENSG00000272442		BMP4
ENTPD2		BMP4
ENTPD4		BMP4
ENTPD6		BMP4
EP300		BMP4
EPAS1		BMP4
EPB41L1		BMP4
EPB41L2		BMP4
EPB41L3		BMP4
EPC1		BMP4
EPC2		BMP4
EPCAM		BMP4
EPDR1		BMP4
EPG5		BMP4
EPHA1		BMP4
EPHA2		BMP4
EPHA3		BMP4
EPHA4		BMP4
EPHA7		BMP4
EPHB2		BMP4
EPHB3		BMP4
EPHB4		BMP4
EPHX3		BMP4
EPM2A		BMP4
EPN2		BMP4
EPO		BMP4
EPOR		BMP4
EPS15L1		BMP4
EPS8L3		BMP4
EPT1		BMP4
EPYC		Bmp4
EQTN		Bmp4
ERAL1		Bmp4
ERBB3		Bmp4
ERBB4		Bmp4
ERC1		Bmp4
ERCC1		Bmp4
ERCC4		Bmp4
ERCC5		Bmp4
ERG		Bmp4
ERGIC3		Bmp4
ERH		Bmp4
ERLIN2		Bmp4
ERMAP		bmp4
ERN1		Bmp4
ERRFI1		Bmp4
ERV3-1		Bmp4
ESAM		Bmp4
ESD		BMP4
ESF1		BMP4
ESM1		BMP4
ESR1		BMP4
ESR2		BMP4
ESRRB		BMP4
ESRRG		BMP4
ESYT2		BMP4
ESYT3		BMP4
ETNPPL		BMP4
ETS1		BMP4
ETS2		BMP4
ETV1		BMP4
ETV3L		BMP4
ETV4		BMP4
ETV5		BMP4
ETV6		BMP4
EVA1B		BMP4
EVL		BMP4
EVPL		BMP4
EVX2		BMP4
EXOC2		BMP4
EXOC3L4		BMP4
EXOC4		BMP4
EXOC6		BMP4
EXOG		BMP4
EXOSC8		BMP4
EXT1		BMP4
EXT2		Bmp4
EYA1		Bmp4
EYA2		Bmp4
EYA4		Bmp4
EZH2		Bmp4
EZR		Bmp4
F2R		Bmp4
F2RL2		Bmp4
F3		Bmp4
F7		Bmp4
FABP1		BMP4
FABP5		BMP4
FABP6		BMP4
FAHD2A		BMP4
FAHD2B		BMP4
FAIM2		BMP4
FAM103A1		BMP4
FAM110A		BMP4
FAM110B		BMP4
FAM114A1		BMP4
FAM114A2		BMP4
FAM120B		BMP4
FAM122B		BMP4
FAM126A		BMP4
FAM126B		BMP4
FAM129B		BMP4
FAM131A		BMP4
FAM132B		BMP4
FAM134B		BMP4
FAM155A		BMP4
FAM161A		BMP4
FAM162A		BMP4
FAM163A		BMP4
FAM170A		BMP4
FAM172A		BMP4
FAM173A		BMP4
FAM173B		BMP4
FAM174A		BMP4
FAM174B		BMP4
FAM180A		BMP4
FAM184A		BMP4
FAM185A		BMP4
FAM187A		BMP4
FAM189A2		BMP4
FAM19A5		BMP4
FAM200A		BMP4
FAM20C		BMP4
FAM3C		BMP4
FAM3D		BMP4
FAM47E-STBD1		BMP4
FAM49A		BMP4
FAM49B		BMP4
FAM50B		BMP4
FAM53A		BMP4
FAM53B		BMP4
FAM5B		BMP4
FAM60A		BMP5
FAM64A		BMP5
FAM65B		Bmp5
FAM76B		BMP5
FAM83H		BMP5
FAM84B		BMP5
FAM86A		BMP5
FAM8A1		BMP5
FAM90A1		BMP5
FAM98B		BMP5
FAM9A		BMP5
FAM9B		BMP5
FAM9C		BMP5
FANCM		BMP5
FANK1		BMP5
FAR1		BMP5
FAR2		BMP5
FARP1		BMP5
FARSA		BMP5
FARSB		BMP5
FASN		BMP5
FASTKD1		BMP5
FAT1		BMP5
FAT2		BMP5
FAT3		BMP5
FAXDC2		BMP5
FBLN1		BMP5
FBLN5		BMP5
FBN1		BMP5
FBN2		BMP5
FBXL14		BMP5
FBXL22		Bmp5
FBXL7		Bmp5
FBXO10		BMP5
FBXO11		BMP5
FBXO17		BMP5
FBXO24		BMP5
FBXO27		BMP5
FBXO30		BMP6
FBXO31		BMP6
FBXO32		BMP6
FBXO7		BMP6
FBXW11		BMP6
FBXW4		BMP6
FBXW9		BMP6
FCGR2A		BMP6
FCGR3A		BMP6
FCGR3B		BMP6
FCN1		BMP6
FCN2		BMP6
FDPS		BMP6
FDXR		BMP6
FEM1B		BMP6
FEM1C		BMP6
FEN1		BMP6
FER		BMP6
FER1L6		BMP6
FERMT2		BMP6
FEZ1		BMP6
FEZ2		BMP6
FGD4		BMP6
FGD6		BMP6
FGF1		BMP6
FGF12		BMP6
FGF16		Bmp6
FGF18		Bmp6
FGF23		BMP6
FGF6		BMP6
FGF7		BMP6
FGF9		Bmp6
FGFR1		Bmp6
FGFR2		BMP6
FGFR4		BMP6
FGGY		BMP6
FGL2		BMP7
FH		BMP7
FHL1		BMP7
FHL2		BMP7
FHL3		BMP7
FIBP		BMP7
FIGN		BMP7
FIGNL1		BMP7
FILIP1L		BMP7
FIS1		BMP7
FITM1		BMP7
FJX1		BMP7
FKBP14		BMP7
FKBP15		BMP7
FKBP1A		BMP7
FKBP2		BMP7
FKBP3		BMP7
FKBP4		Bmp7
FKBP9		BMP7
FLI1		BMP7
FLNB		BMP7
FLNC		BMP7
FLRT1		BMP7
FLRT2		BMP7
FLRT3		BMP7
FLT4		BMP7
FLVCR1		BMP7
FLVCR2		BMP7
FMN1		BMP7
FMN2		BMP7
FMNL1		BMP7
FMNL3		BMP7
FMO3		Bmp7
FMOD		Bmp7
FN1		Bmp7
FN3KRP		bmp7
FNBP1L		BMP7
FNDC1		BMP7
FNDC3B		BMP7
FNDC5		BMP7
FNDC9		Bmp8a
FNTB		BMP8A
FOS		BMP8B
FOSB		BMP8B
FOSL2		Bmp8b
FOXA1		BMPR-IB
FOXA2		BMPR-IB
FOXB1		BMPR-IB
FOXC1		BMPR-IB
FOXD1		BMPR-IB
FOXF1		BMPR-IB
FOXI2		BMPR-IB
FOXJ2		BMPR-IB
FOXJ3		BMPR-IB
FOXK1		BMPR-IB
FOXK2		BMPR-IB
FOXL1		BMPR-IB
FOXN2		BMPR-IB
FOXN3		BMPR-IB
FOXN4		BMPR-IB
FOXO1		BMPR-IB
FOXO3		BMPR-IB
FOXO6		BMPR-IB
FOXP1		BMPR-IB
FOXP4		BMPR-IB
FOXS1		BMPR-IB
FRA10AC1		BMPR-IB
FRAT1		BMPR-IB
FRAT2		BMPR-IB
FREM1		BMPR-IB
FRG1		BMPR-IB
FRG2B		BMPR-IB
FRK		BMPR-IB
FRMD1		BMPR-IB
FRMD3		BMPR-IB
FRMD4A		BMPR-II
FRMD5		BMPR1A
FRMD6		BMPR1A
FRMD8		BMPR1A
FRMPD1		BMPR1A
FRRS1		BMPR1A
FRS2		BMPR1A
FSCB		BMPR1A
FSCN1		BMPR1A
FSCN2		BMPR1A
FSTL4		BMPR1A
FTCDNL1		BMPR1A
FTHL17		BMPR1A
FTO		BMPR1A
FTSJD1		BMPR1A
FTSJD2		BMPR1A
FURIN		BMPR1A
FXYD2		BMPR1A
FXYD3		BMPR1A
FXYD6		BMPR1A
FYB		BMPR1A
FYN		BMPR1A
FZD1		BMPR1A
FZD2		BMPR1A
FZD4		BMPR1A
FZD7		BMPR1A
FZD8		BMPR1A
G3BP1		BMPR1A
G6PC3		BMPR1A
GAA		BMPR1A
GAB2		BMPR1A
GABARAP		BMPR1A
GABPB2		BMPR1A
GABRB2		BMPR1A
GABRB3		BMPR1A
GABRP		BMPR1A
GABRR1		BMPR1A
GABRR2		BMPR1A
GADD45B		BMPR1A
GADD45G		BMPR1A
GADD45GIP1		BMPR1A
GADL1		BMPR1A
GAL		BMPR1A
GAL3ST4		BMPR1A
GALC		BMPR1A
GALK1		BMPR1A
GALM		BMPR1A
GALNT10		BMPR1A
GALNT12		BMPR1A
GALNT14		BMPR1A
GALNT15		BMPR1A
GALNT18		BMPR1A
GALNT2		BMPR1A
GALNT7		BMPR1A
GALNT9		BMPR1A
GALR1		BMPR1A
GAN		Bmpr1a
GANC		Bmpr1a
GAP43		Bmpr1a
GAPDH		Bmpr1a
GARNL3		BMPR1A
GARS		BMPR1A
GAS1		BMPR1A
GAS6		BMPR1A
GAS7		BMPR1A
GATA5		BMPR1A
GATAD2A		BMPR1B
GATM		BMPR1B
GBA		BMPR1B
GBF1		BMPR1B
GBX1		BMPR1B
GBX2		BMPR1B
GCA		BMPR1B
GCC2		BMPR1B
GCFC2		BMPR1B
GCH1		BMPR1B
GCK		BMPR1B
GCLM		BMPR1B
GCOM1		Bmpr1b
GDF15		Bmpr1b
GDF6		Bmpr1b
GDF7		Bmpr1b
GDF9		Bmpr1b
GDNF		Bmpr1b
GDPD4		Bmpr1b
GDPD5		BMPR1B
GEN1		BMPR1B
GFM2		BMPR1B
GFPT1		BMPR1B
GFPT2		BMPR1B
GFRA1		BMPR1B
GFRA2		BMPR1B
GGA1		BMPR1B
GGCX		BMPR1B
GGNBP1		BMPR1B
GGPS1		BMPR1B
GGT1		BMPR1B
GGT2		BMPR1B
GGT5		BMPR1B
GGTLC2		BMPR1B
GHITM		BMPR1B
GHR		BMPR1B
GHRHR		BMPR1B
GHSR		BMPR1B
GIMAP8		BMPR1B
GIN1		BMPR1B
GINS1		BMPR1B
GIT1		BMPR1B
GIT2		BMPR1B
GJA1		BMPR1B
GJA10		BMPR1B
GJA3		BMPR1B
GJB6		BMPR1B
GJC1		BMPR1B
GJD2		BMPR1B
GJD3		BMPR1B
GJD4		BMPR1B
GLB1L		BMPR1B
GLCE		BMPR1B
GLDC		BMPR1B
GLI1		BMPR1B
GLI2		BMPR1B
GLI3		BMPR1B
GLI4		BMPR1B
GLIPR2		BMPR1B
GLRX3		BMPR1B
GLRX5		BMPR1B
GLS		BMPR1B
GLTSCR2		BMPR1B
GLUD1		BMPR1B
GLUL		BMPR1B
GM2A		BMPR1B
GMCL1		BMPR1B
GMDS		BMPR1B
GMEB1		BMPR1B
GMNN		BMPR1B
GMPPA		BMPR1B
GMPR		BMPR1B
GMPR2		BMPR1B
GNA12		BMPR1B
GNA13		BMPR1B
GNAI1		BMPR1B
GNAL		BMPR1B
GNAS		bmpr1b
GNAT3		bmpr1b
GNAZ		bmpr1b
GNB1L		bmpr1b
GNB2L1		bmpr1b
GNG13		bmpr1b
GNG7		BMPR1B
GNGT2		BMPR1B
GNLY		BMPR1B
GNPAT		BMPR1B
GNPNAT1		BMPR1B
GNS		BMPR1B
GOLGA2		BMPR1B
GOLGA3		BMPR1B
GOLGA8B		BMPR1B
GOLGB1		BMPR1B
GOLPH3		BMPR1B
GOLPH3L		BMPR1B
GOLT1A		BMPR1B
GORAB		BMPR1B
GOSR1		BMPR1B
GP1BB		BMPR1B
GP2		BMPR1B
GP9		BMPR1B
GPA33		BMPR1B
GPAM		BMPR1B
GPAT2		BMPR1B
GPATCH11		BMPR1B
GPATCH2		BMPR1B
GPATCH2L		BMPR1B
GPBP1L1		BMPR1B
GPC1		BMPR1B
GPC3		BMPR1B
GPC4		BMPR1B
GPC5		BMPR1B
GPC6		BMPR1B
GPCPD1		BMPR1B
GPD2		BMPR1B
GPI		BMPR1B
GPN1		BMPR1B
GPN2		BMPR1B
GPR116		BMPR1B
[truncated: 20,772 more rows]
