# Supplementary material for: Myogenic regulatory transcription factors regulate growth in rhabdomyosarcoma
Source: eLife. 2017 Jan 12;6:e19214. doi: 10.7554/eLife.19214 (PMC5231408; doi:10.7554/eLife.19214)
Supplement: Supplementary file 3. — DOI: http://dx.doi.org/10.7554/eLife.19214.023 [file elife-19214-supp3.xlsx]

## Sheet: GREAT_MYF_MYOD_CDK-holoenzymeco
Supplementary file 3. Common genomic regions bound by MYF5 and MYOD in ERMS that comprise the “cyclin-dependent protein kinase holoenzyme complex” module.
GREAT version 3.0.0. Species assembly hg19. Association rule: Basal+extension: 5000 bp upstream, 1000 bp downstream, 1000000 bp max extension, curated regulatory domains included.
Gene ID	Sites
CCND1	(-390891), (-386652), (-378571), (-375122), (-288204), (-203868), (-143717)
CCND2	(-344796), (-235606), (-160562), (-156899), (-139660), (-21)
CCND3	(-88999), (-68703), (+2100)
CCNK	(+60), (+91257)
CCNY	(+72479), (+150608), (+243411)
CDK13	(-216433), (-669)
CDK14	(-278149), (-83656), (+59109)
CDK4	(+223)
CDK5	(+48)
CDK5R1	(+31438), (+38731)
CDK6	(-209703), (-182830), (-182412), (-308), (+78577), (+112701), (+135224), (+137991), (+219116)
CDKN1A	(-53381), (+89)
