# Supplementary material for: Myogenic regulatory transcription factors regulate growth in rhabdomyosarcoma
Source: eLife. 2017 Jan 12;6:e19214. doi: 10.7554/eLife.19214 (PMC5231408; doi:10.7554/eLife.19214)
Supplement: Supplementary file 4. — DOI: http://dx.doi.org/10.7554/eLife.19214.024 [file elife-19214-supp4.xlsx]

## Sheet: RH18_RD_inter_skeletal muscle t
Supplementary file 4. Common genomic regions bound by MYF5 and MYOD in ERMS that comprise the genes found in the "embryonic skeletal system development" module.
GREAT version 3.0.0. Species assembly hg19. Association rule: Basal+extension: 5000 bp upstream, 1000 bp downstream, 1000000 bp max extension, curated regulatory domains included.
Gene ID	Sites
ACTA1	(-718), (+23171), (+25211)
ANKRD1	(-101369), (-69)
ANKRD2	(-53782), (-30070), (-29004), (-1556), (-1075)
ASB2	(+1748), (+32334), (+35094)
ATF3	(-157890), (-152602), (-76657), (-41331), (+28164), (+59293)
BCL9L	(+1685)
BTG2	(-14907), (-8908)
CACNA1S	(+16438)
CDK5	(+36)
CDON	(-134458), (-99254), (-76410), (-70886), (-61088), (+121444)
CHRNA1	(-375), (-53)
CHRND	(-378)
CITED2	(-910965), (-390114), (+4038)
COL19A1	(+47743), (+94895), (+244006)
CREBBP	(-172811), (-68781)
DCN	(-851979), (+11419)
ELN	(-134010), (-127889), (-21517), (+11821)
EP300	(-42837), (-42318)
FOS	(-36120)
FOXP1	(-67240)
GPX1	(-12)
GTF3C5	(+19147), (+19401), (+24114)
HEYL	(-6551)
HIVEP3	(-128302), (+41198), (+214088), (+221921), (+240010), (+245280), (+254700), (+292089), (+304316), (+359551), (+415330)
HLF	(-104326), (+129402)
HLX	(-59487), (+27731), (+830866)
HOXD10	(-261724), (-40928)
IGFBP5	(-79791), (-4614)
ITGA7	(+3354)
KLF5	(+209759)
KLHL41	(+4421)
LEMD2	(+860)
MAFF	(-7180), (+39200)
MEF2A	(-90612), (-53520), (-18931), (+152981)
MEF2C	(-368423)
MEF2D	(+11564)
MEGF10	(+79121)
MET	(+61966)
MSC	(-113490), (-1404), (+11482), (+359594)
MYF6	(-155285)
MYL6	(+7510)
MYLK2	(-6779), (-49), (+16961)
MYLPF	(-2540)
MYOD1	(-67759), (-65773), (-33189), (-31513), (-19854)
MYOG	(-30256), (-5921), (-4036), (-3853), (-183), (+28012)
NEURL	(+83103), (+86685), (+278474), (+278609)
NF1	(+174758)
NOTCH1	(+18989)
PAX7	(+62790), (+81351), (+131755), (+133596), (+174275), (+176369), (+183664)
PITX1	(-207995), (-29825)
RCAN1	(+88076)
RXRG	(+102), (+52054)
RYR1	(+1121)
SMYD1	(-356), (+9512)
SOX11	(-101636), (+800118), (+814078)
SOX8	(-5051), (+71575), (+73037)
SVIL	(-106452), (+3908), (+76344)
TCF21	(-342823), (-339429), (-187365), (-55089)
VGLL2	(-230409), (-185424), (-97686), (-96824), (-96057), (-70407), (-33109), (-32406), (+7541)
ZBTB18	(-3160), (-30), (+911), (+51378), (+53131), (+104067), (+163055), (+180391), (+222760), (+343730)
